# Supplementary material for: Study on dielectric properties of high organic sulfur coking coal and modeling sulfur compounds
Source: PLoS One. 2019 Jan 3;14(1):e0208125. doi: 10.1371/journal.pone.0208125 (PMC6317830; doi:10.1371/journal.pone.0208125)
Supplement: S1 File — (XLSX) [file pone.0208125.s001.xlsx]

## Sheet: Sheet1
B.E.(eV)	Raw	Intensity	Peak	Sum	Background	Peak
166.8	688.854	698.044	688.854	688.866	689.127	697.76
166.75	699.052	699.364	688.854	688.869	689.18	699.023
166.7	702.436	700.832	688.826	688.846	689.214	700.423
166.65	697.303	702.488	688.788	688.813	689.251	702
166.6	691.43	704.381	688.765	688.796	689.314	703.8
166.55	688.44	706.541	688.757	688.797	689.408	705.85
166.5	687.289	708.991	688.758	688.809	689.528	708.17
166.45	684.108	711.761	688.762	688.826	689.672	710.788
166.4	684.163	714.896	688.775	688.855	689.847	713.744
166.35	686.035	718.43	688.788	688.888	690.049	717.069
166.3	696.652	722.409	688.795	688.92	690.276	720.803
166.25	705.68	726.863	688.774	688.929	690.51	724.972
166.2	714.931	731.858	688.727	688.92	690.758	729.634
166.15	726.377	737.463	688.654	688.893	691.027	734.852
166.1	736.485	743.747	688.55	688.844	691.317	740.686
166.05	750.009	750.801	688.418	688.779	691.639	747.219
166	762.482	758.709	688.247	688.691	691.991	754.522
165.95	773.809	767.576	688.042	688.586	692.386	762.689
165.9	777.222	777.515	687.805	688.468	692.837	771.82
165.85	781.415	788.661	687.558	688.365	693.379	782.033
165.8	796.292	801.142	687.298	688.279	694.021	793.438
165.75	816.14	815.044	686.997	688.185	694.751	806.102
165.7	831.583	830.468	686.64	688.075	695.571	820.102
165.65	847.696	847.521	686.239	687.97	696.511	835.52
165.6	873.892	866.26	685.793	687.874	697.591	852.381
165.55	894.566	886.677	685.273	687.769	698.808	870.647
165.5	918.862	908.716	684.694	687.682	700.203	890.22
165.45	951.397	932.189	684.047	687.614	701.796	910.873
165.4	971.365	956.757	683.308	687.558	703.599	932.216
165.35	989.524	981.958	682.512	687.564	705.684	953.734
165.3	1013.75	1007.14	681.663	687.656	708.099	974.71
165.25	1036.2	1031.43	680.745	687.84	710.877	994.204
165.2	1052.01	1053.87	679.762	688.146	714.077	1011.17
165.15	1066.29	1073.46	678.733	688.619	717.778	1024.53
165.1	1074.45	1089.32	677.662	689.297	722.051	1033.3
165.05	1086.31	1100.86	676.565	690.235	726.994	1036.76
165	1095.34	1107.81	675.432	691.465	732.681	1034.53
164.95	1103.96	1110.43	674.271	693.044	739.216	1026.71
164.9	1101.89	1109.39	673.083	695.03	746.704	1013.83
164.85	1094.39	1105.77	671.898	697.515	755.288	996.759
164.8	1096.16	1100.81	670.73	700.591	765.111	976.567
164.75	1099.59	1095.8	669.553	704.316	776.274	954.316
164.7	1100.54	1091.97	668.365	708.783	788.904	931.012
164.65	1107.13	1090.41	667.17	714.109	803.131	907.512
164.6	1112.93	1092.01	665.954	720.404	819.044	884.467
164.55	1109.96	1097.45	664.718	727.819	836.727	862.338
164.5	1116.16	1107.25	663.487	736.542	856.219	841.462
164.45	1132.19	1121.67	662.236	746.734	877.419	821.985
164.4	1140.56	1140.75	660.936	758.575	900.1	803.949
164.35	1157.16	1164.37	659.61	772.312	923.898	787.378
164.3	1178.89	1192.11	658.235	788.179	948.21	772.191
164.25	1201.95	1223.29	656.795	806.414	972.17	758.298
164.2	1234.44	1256.96	655.288	827.264	994.676	745.601
164.15	1277.89	1291.93	653.687	850.925	1014.41	733.97
164.1	1319.52	1326.8	651.962	877.504	1029.95	723.275
164.05	1363.79	1360.25	650.116	907.038	1040.03	713.414
164	1405.43	1390.96	648.143	939.303	1043.65	704.289
163.95	1442.11	1417.84	646.05	973.774	1040.35	695.818
163.9	1467.45	1439.95	643.849	1009.48	1030.23	687.936
163.85	1479.25	1456.38	641.572	1044.91	1014.01	680.602
163.8	1475.14	1466.13	639.256	1078.02	992.837	673.783
163.75	1462.95	1467.96	636.945	1106.3	968.091	667.467
163.7	1443.15	1460.51	634.662	1127.05	941.165	661.621
163.65	1421.92	1442.62	632.427	1137.94	913.316	656.221
163.6	1386.04	1413.82	630.244	1137.51	885.567	651.227
163.55	1347.09	1374.63	628.154	1125.6	858.697	646.641
163.5	1304.28	1326.67	626.167	1103.33	833.236	642.438
163.45	1259.49	1272.38	624.292	1072.86	809.504	638.6
163.4	1210.23	1214.53	622.536	1036.84	787.659	635.103
163.35	1165.73	1155.82	620.912	997.949	767.756	631.938
163.3	1113.08	1098.4	619.405	958.406	749.731	629.069
163.25	1061.07	1043.89	618.041	919.949	733.524	626.5
163.2	1013.72	993.312	616.816	883.714	719.018	624.212
163.15	968.246	947.159	615.719	850.347	706.072	622.177
163.1	924.22	905.585	614.744	820.142	694.554	620.376
163.05	884.614	868.465	613.888	793.121	684.327	618.793
163	844.493	835.552	613.14	769.165	675.261	617.406
162.95	808.995	806.524	612.5	748.073	667.247	616.205
162.9	782.6	781.011	611.957	729.586	660.169	615.17
162.85	760.488	758.637	611.485	713.427	653.914	614.268
162.8	736.321	739.035	611.073	699.321	648.381	613.479
162.75	716.211	721.902	610.727	687.046	643.506	612.804
162.7	695.781	706.94	610.436	676.375	639.211	612.226
162.65	679.346	693.893	610.2	667.116	635.437	611.74
162.6	669.563	682.526	610.009	659.089	632.123	611.332
162.55	665.354	672.612	609.844	652.12	629.201	610.979
162.5	663.559	663.962	609.69	646.064	626.616	610.663
162.45	656.449	656.413	609.542	640.799	624.324	610.373
162.4	648.021	649.843	609.412	636.237	622.308	610.121
162.35	648.031	644.138	609.305	632.297	620.542	609.909
162.3	644.575	639.166	609.198	628.874	618.976	609.712
162.25	641.724	634.846	609.1	625.912	617.598	609.537
162.2	637.257	631.096	609.01	623.351	616.384	609.38
162.15	628.124	627.848	608.932	621.145	615.322	609.245
162.1	623.011	625.056	608.879	619.261	614.409	609.143
162.05	623.647	622.65	608.84	617.65	613.618	609.062
162	614.904	620.569	608.799	616.26	612.921	608.986
161.95	608.782	618.796	608.782	615.088	612.332	608.939
0	0	0	0	0	0	0
0	0	0	0	0	0	0
0	0	0	0	0	0	0
0	0	0	0	0	0	0
0	0	0	0	0	0	0
0	0	0	0	0	0	0
0	0	0	0	0	0	0
0	0	0	0	0	0	0
0	0	0	0	0	0	0
0	0	0	0	0	0	0
0	0	0	0	0	0	0
0	0	0	0	0	0	0
0	0	0	0	0	0	0
0	0	0	0	0	0	0
0	0	0	0	0	0	0
0	0	0	0	0	0	0
0	0	0	0	0	0	0
0	0	0	0	0	0	0
0	0	0	0	0	0	0
0	0	0	0	0	0	0
0	0	0	0	0	0	0
0	0	0	0	0	0	0
