# Supplementary material for: Study on dielectric properties of high organic sulfur coking coal and modeling sulfur compounds
Source: PLoS One. 2019 Jan 3;14(1):e0208125. doi: 10.1371/journal.pone.0208125 (PMC6317830; doi:10.1371/journal.pone.0208125)
Supplement: S2 File — (XLSX) [file pone.0208125.s002.xlsx]

## Sheet: real part 
X	Y
0.2	40.3064
0.222	30.872
0.245	24.4908
0.267	19.9904
0.289	16.7124
0.311	14.2643
0.334	12.3912
0.356	10.9369
0.378	9.78296
0.4	8.85678
0.422	8.10887
0.445	7.49351
0.467	6.98929
0.489	6.57066
0.512	6.22492
0.534	5.93492
0.556	5.6974
0.578	5.49768
0.601	5.33404
0.623	5.20207
0.645	5.09486
0.667	5.0088
0.69	4.94628
0.712	4.89846
0.734	4.86782
0.756	4.85437
0.778	4.84932
0.801	4.85853
0.823	4.8763
0.845	4.90255
0.867	4.93763
0.89	4.98134
0.912	5.02812
0.934	5.08093
0.957	5.13987
0.979	5.19898
1.001	5.26152
1.023	5.32427
1.045	5.38751
1.068	5.45097
1.09	5.51175
1.112	5.5698
1.135	5.62519
1.157	5.67764
1.179	5.72402
1.201	5.7645
1.224	5.802
1.246	5.83026
1.268	5.85534
1.29	5.87108
1.313	5.88069
1.335	5.88707
1.357	5.88405
1.379	5.8779
1.402	5.86238
1.424	5.84676
1.446	5.82193
1.468	5.79704
1.491	5.7661
1.513	5.73514
1.535	5.6982
1.557	5.66127
1.58	5.62446
1.602	5.58481
1.624	5.54824
1.646	5.50875
1.668	5.47242
1.691	5.43632
1.713	5.40322
1.735	5.37023
1.758	5.34042
1.78	5.31059
1.802	5.28689
1.824	5.26314
1.847	5.24546
1.869	5.22771
1.891	5.21304
1.913	5.20134
1.936	5.1926
1.958	5.18671
1.98	5.18387
2.002	5.18102
2.025	5.18407
2.047	5.18711
2.069	5.1931
2.091	5.1991
2.114	5.20804
2.136	5.21709
2.158	5.229
2.18	5.24092
2.203	5.25583
2.225	5.26778
2.247	5.28271
2.269	5.29767
2.292	5.30966
2.314	5.32465
2.336	5.33667
2.358	5.34871
2.381	5.36076
2.403	5.36973
2.425	5.37881
2.447	5.38789
2.47	5.39389
2.492	5.39697
2.514	5.40298
2.536	5.40298
2.559	5.40598
2.581	5.40598
2.603	5.40298
2.625	5.39997
2.648	5.39697
2.67	5.39097
2.692	5.38489
2.714	5.37889
2.737	5.36982
2.759	5.36084
2.781	5.35178
2.803	5.34282
2.826	5.33378
2.848	5.32483
2.87	5.3158
2.892	5.30686
2.914	5.29784
2.937	5.2919
2.959	5.28298
2.981	5.27398
3.004	5.26805
3.026	5.26212
3.048	5.25619
3.07	5.25313
3.093	5.25017
3.115	5.24721
3.137	5.24434
3.159	5.24138
3.182	5.24138
3.204	5.24138
3.226	5.24147
3.248	5.24443
3.271	5.24452
3.293	5.24756
3.315	5.25052
3.337	5.25357
3.36	5.25662
3.382	5.25967
3.404	5.2656
3.426	5.26865
3.449	5.2717
3.471	5.27475
3.493	5.2778
3.515	5.28085
3.538	5.2839
3.56	5.28695
3.582	5.29
3.604	5.29298
3.627	5.29305
3.649	5.29313
3.671	5.2932
3.693	5.2932
3.716	5.29328
3.738	5.29031
3.76	5.29038
3.782	5.28741
3.805	5.28444
3.827	5.28154
3.849	5.27857
3.871	5.27263
3.894	5.26967
3.916	5.2667
3.938	5.26077
3.96	5.25484
3.983	5.25188
4.005	5.24596
4.027	5.24004
4.049	5.23701
4.072	5.23109
4.094	5.22518
4.116	5.22223
4.138	5.21625
4.16	5.2133
4.183	5.21035
4.205	5.2074
4.227	5.20445
4.25	5.2015
4.272	5.19855
4.294	5.1956
4.316	5.1956
4.339	5.19266
4.361	5.19266
4.383	5.19266
4.405	5.19266
4.428	5.19273
4.45	5.19273
4.472	5.19273
4.494	5.1928
4.517	5.19575
4.539	5.19582
4.561	5.19884
4.583	5.19884
4.606	5.20186
4.628	5.20193
4.65	5.20495
4.672	5.20502
4.695	5.20797
4.717	5.20803
4.739	5.21105
4.761	5.21112
4.784	5.21118
4.806	5.21125
4.828	5.21426
4.85	5.21432
4.873	5.21439
4.895	5.21439
4.917	5.21445
4.939	5.21156
4.962	5.21162
4.984	5.21162
5.006	5.20872
5.028	5.20872
5.051	5.20583
5.073	5.20583
5.095	5.20294
5.117	5.19999
5.14	5.19999
5.162	5.1971
5.184	5.19416
5.206	5.19416
5.229	5.19121
5.251	5.18827
5.273	5.18827
5.295	5.18532
5.317	5.18232
5.34	5.18232
5.362	5.17938
5.384	5.17938
5.407	5.17638
5.429	5.17638
5.451	5.17344
5.473	5.17339
5.496	5.17339
5.518	5.17045
5.54	5.17039
5.562	5.17039
5.585	5.17039
5.607	5.17033
5.629	5.17033
5.651	5.17033
5.674	5.17027
5.696	5.17027
5.718	5.17027
5.74	5.17321
5.763	5.17321
5.785	5.17315
5.807	5.17315
5.829	5.17315
5.851	5.17315
5.874	5.17315
5.896	5.17315
5.918	5.17615
5.941	5.17615
5.963	5.17615
5.985	5.17615
6.007	5.17615
6.03	5.17621
6.052	5.17327
6.074	5.17327
6.096	5.17327
6.119	5.17333
6.141	5.17333
6.163	5.17045
6.185	5.17045
6.208	5.1705
6.23	5.16756
6.252	5.16756
6.274	5.16468
6.297	5.16468
6.319	5.16474
6.341	5.1618
6.363	5.16186
6.386	5.15892
6.408	5.15898
6.43	5.15604
6.452	5.15604
6.475	5.1561
6.497	5.15316
6.519	5.15321
6.541	5.15321
6.564	5.15028
6.586	5.15033
6.608	5.15033
6.63	5.14745
6.652	5.14745
6.675	5.14745
6.697	5.1475
6.719	5.1475
6.742	5.1475
6.764	5.1475
6.786	5.14755
6.808	5.14755
6.831	5.14755
6.853	5.1476
6.875	5.1476
6.897	5.1476
6.92	5.1476
6.942	5.14765
6.964	5.14765
6.986	5.14765
7.009	5.14765
7.031	5.1477
7.053	5.1477
7.075	5.1477
7.098	5.14774
7.12	5.14774
7.142	5.14774
7.164	5.14774
7.186	5.14779
7.209	5.14779
7.231	5.14779
7.253	5.14783
7.276	5.14783
7.298	5.14783
7.32	5.14788
7.342	5.14788
7.365	5.14788
7.387	5.14788
7.409	5.14499
7.431	5.14499
7.454	5.14499
7.476	5.14503
7.498	5.14503
7.52	5.14503
7.543	5.14503
7.565	5.14507
7.587	5.14214
7.609	5.14214
7.632	5.14214
7.654	5.14218
7.676	5.14218
7.698	5.14218
7.721	5.14218
7.743	5.14218
7.765	5.14218
7.787	5.14222
7.81	5.14222
7.832	5.14222
7.854	5.14222
7.876	5.14515
7.899	5.14515
7.921	5.14515
7.943	5.14519
7.965	5.14519
7.987	5.14519
8.01	5.14812
8.032	5.14812
8.054	5.14812
8.076	5.14812
8.099	5.14812
8.121	5.15106
8.143	5.15106
8.165	5.15106
8.188	5.15106
8.21	5.15399
8.232	5.15403
8.255	5.15403
8.277	5.15403
8.299	5.15403
8.321	5.15403
8.343	5.15697
8.366	5.15697
8.388	5.15697
8.41	5.15697
8.432	5.15697
8.455	5.15697
8.477	5.15697
8.499	5.157
8.521	5.157
8.544	5.157
8.566	5.157
8.588	5.157
8.611	5.157
8.633	5.157
8.655	5.157
8.677	5.157
8.7	5.157
8.722	5.157
8.744	5.157
8.766	5.157
8.788	5.157
8.811	5.157
8.833	5.157
8.855	5.157
8.877	5.157
8.9	5.15994
8.922	5.15994
8.944	5.15994
8.966	5.1599
8.989	5.1599
9.011	5.1599
9.033	5.1599
9.056	5.15986
9.078	5.15986
9.1	5.15986
9.122	5.15986
9.144	5.15982
9.167	5.15982
9.189	5.15982
9.211	5.15978
9.233	5.15978
9.256	5.15974
9.278	5.16268
9.3	5.16268
9.322	5.16264
9.345	5.16264
9.367	5.16259
9.389	5.16259
9.412	5.16255
9.434	5.16255
9.456	5.16251
9.478	5.16251
9.501	5.16251
9.523	5.16246
9.545	5.15953
9.567	5.15948
9.589	5.15948
9.612	5.15943
9.634	5.15943
9.656	5.15943
9.678	5.15939
9.701	5.15939
9.723	5.15645
9.745	5.1564
9.768	5.1564
9.79	5.1564
9.812	5.1564
9.834	5.15342
9.857	5.15342
9.879	5.15342
9.901	5.15342
9.923	5.15048
9.945	5.15048
9.968	5.15048
9.99	5.15048
10.012	5.14755
10.035	5.14755
10.057	5.14755
10.079	5.14462
10.101	5.14462
10.124	5.14462
10.146	5.14174
10.168	5.14174
10.19	5.14174
10.212	5.1388
10.235	5.13885
10.257	5.13885
10.279	5.13592
10.302	5.13597
10.324	5.13304
10.346	5.13304
10.368	5.13309
10.39	5.13016
10.413	5.13021
10.435	5.13021
10.457	5.12732
10.48	5.12732
10.502	5.12444
10.524	5.12444
10.546	5.12449
10.569	5.12156
10.591	5.1216
10.613	5.1216
10.635	5.11872
10.657	5.11872
10.68	5.11876
10.702	5.11583
10.724	5.11588
10.747	5.11588
10.769	5.11591
10.791	5.11299
10.813	5.11299
10.836	5.11303
10.858	5.11303
10.88	5.11307
10.902	5.11014
10.925	5.11014
10.947	5.11018
10.969	5.11018
10.991	5.11018
11.014	5.11022
11.036	5.11022
11.058	5.11022
11.08	5.11022
11.102	5.11022
11.125	5.11022
11.147	5.11025
11.169	5.11025
11.192	5.11025
11.214	5.11025
11.236	5.11025
11.258	5.11025
11.28	5.11025
11.303	5.11025
11.325	5.11025
11.347	5.11025
11.37	5.11025
11.392	5.11025
11.414	5.11025
11.436	5.11025
11.459	5.11025
11.481	5.11025
11.503	5.11025
11.525	5.11025
11.547	5.10733
11.57	5.10733
11.592	5.10733
11.614	5.10733
11.637	5.10733
11.659	5.10733
11.681	5.10441
11.703	5.10441
11.725	5.10441
11.748	5.10444
11.77	5.10152
11.792	5.10152
11.814	5.10152
11.837	5.10156
11.859	5.10156
11.881	5.10156
11.904	5.09864
11.926	5.09867
11.948	5.09867
11.97	5.0987
11.993	5.0987
12.015	5.09873
12.037	5.09873
12.059	5.10168
12.082	5.10168
12.104	5.10171
12.126	5.10171
12.148	5.10466
12.17	5.10466
12.193	5.10761
12.215	5.10764
12.237	5.11056
12.259	5.11351
12.282	5.11351
12.304	5.11646
12.326	5.11941
12.349	5.12233
12.371	5.12528
12.393	5.12821
12.415	5.13116
12.438	5.13409
12.46	5.13704
12.482	5.13997
12.504	5.14292
12.527	5.14878
12.549	5.15174
12.571	5.15467
12.593	5.15761
12.615	5.16348
12.638	5.16644
12.66	5.16937
12.682	5.17525
12.704	5.17819
12.727	5.18113
12.749	5.18702
12.771	5.18996
12.794	5.19585
12.816	5.1988
12.838	5.20174
12.86	5.20469
12.882	5.21057
12.905	5.21352
12.927	5.21647
12.949	5.22235
12.972	5.22531
12.994	5.22824
13.016	5.2312
13.038	5.23709
13.06	5.24004
13.083	5.24298
13.105	5.24591
13.127	5.24887
13.15	5.25181
13.172	5.25771
13.194	5.26064
13.216	5.26358
13.239	5.26652
13.261	5.26945
13.283	5.27239
13.305	5.27533
13.327	5.27826
13.35	5.28117
13.372	5.2841
13.394	5.28704
13.417	5.28994
13.439	5.29287
13.461	5.29581
13.483	5.29871
13.506	5.30164
13.528	5.30453
13.55	5.30449
13.572	5.30738
13.595	5.31027
13.617	5.31022
13.639	5.3131
13.661	5.313
13.684	5.31295
13.706	5.31285
13.728	5.31572
13.75	5.31567
13.772	5.31555
13.795	5.31544
13.817	5.3124
13.839	5.31228
13.861	5.31216
13.884	5.30912
13.906	5.30899
13.928	5.30595
13.95	5.30284
13.973	5.29973
13.995	5.29966
14.017	5.29662
14.04	5.2935
14.062	5.29045
14.084	5.28444
14.106	5.28132
14.129	5.27827
14.151	5.27523
14.173	5.26922
14.195	5.26617
14.217	5.26313
14.24	5.26008
14.262	5.25407
14.284	5.25111
14.307	5.24807
14.329	5.24503
14.351	5.24207
14.373	5.23607
14.395	5.23302
14.418	5.23007
14.44	5.22703
14.462	5.22703
14.485	5.22407
14.507	5.22103
14.529	5.21808
14.551	5.21799
14.574	5.21504
14.596	5.21504
14.618	5.212
14.64	5.212
14.663	5.21191
14.685	5.20896
14.707	5.20887
14.729	5.20887
14.752	5.20878
14.774	5.20574
14.796	5.20574
14.818	5.20565
14.84	5.20556
14.863	5.20252
14.885	5.20243
14.907	5.20233
14.929	5.19929
14.952	5.19919
14.974	5.19615
14.996	5.1931
15.019	5.19291
15.041	5.18986
15.063	5.18671
15.085	5.18072
15.108	5.17757
15.13	5.17442
15.152	5.16843
15.174	5.16233
15.197	5.15624
15.219	5.15026
15.241	5.14417
15.263	5.13807
15.285	5.13198
15.308	5.12308
15.33	5.11406
15.352	5.10797
15.374	5.09909
15.397	5.09008
15.419	5.0812
15.441	5.0693
15.464	5.06044
15.486	5.05158
15.508	5.03983
15.53	5.03099
15.552	5.02228
15.575	5.01056
15.597	5.00187
15.619	4.99306
15.642	4.9815
15.664	4.97283
15.686	4.9643
15.708	4.95566
15.73	4.94426
15.753	4.93576
15.775	4.93014
15.797	4.92164
15.82	4.91328
15.842	4.9048
15.864	4.89931
15.886	4.89382
15.909	4.88559
15.931	4.8801
15.953	4.87473
15.975	4.86924
15.997	4.86386
16.02	4.86133
16.042	4.85594
16.064	4.8535
16.087	4.8481
16.109	4.84564
16.131	4.84308
16.153	4.84059
16.176	4.8381
16.198	4.83551
16.22	4.83584
16.242	4.83331
16.264	4.83078
16.287	4.831
16.309	4.83128
16.331	4.8287
16.354	4.82896
16.376	4.82914
16.398	4.82938
16.42	4.82955
16.442	4.82976
16.465	4.83275
16.487	4.83289
16.509	4.83587
16.532	4.836
16.554	4.83897
16.576	4.84189
16.598	4.84484
16.621	4.84776
16.643	4.85071
16.665	4.85647
16.687	4.85937
16.709	4.86511
16.732	4.87086
16.754	4.87374
16.776	4.8795
16.799	4.8881
16.821	4.89385
16.843	4.89959
16.865	4.9082
16.887	4.91395
16.91	4.92256
16.932	4.93119
16.954	4.93981
16.977	4.94558
16.999	4.95421
17.021	4.96286
17.043	4.97151
17.066	4.98016
17.088	4.98884
17.11	4.99462
17.132	5.00329
17.154	5.00909
17.177	5.01778
17.199	5.02358
17.221	5.02938
17.244	5.0352
17.266	5.041
17.288	5.04682
17.31	5.05263
17.333	5.05555
17.355	5.05847
17.377	5.06138
17.399	5.06429
17.422	5.06721
17.444	5.07013
17.466	5.07014
17.488	5.07015
17.511	5.07015
17.533	5.07015
17.555	5.07016
17.577	5.06725
17.599	5.06434
17.622	5.06434
17.644	5.06143
17.666	5.05562
17.689	5.05271
17.711	5.04981
17.733	5.0469
17.755	5.04109
17.778	5.03529
17.8	5.03239
17.822	5.02659
17.844	5.02079
17.866	5.015
17.889	5.00921
17.911	5.00343
17.933	4.99765
17.956	4.99187
17.978	4.98609
18	4.98032
0	0
0	0
0	0
0	0
0	0
0	0
0	0
0	0
0	0

## Sheet: imaginary part 
X	Y
0.2	10.5535
0.222	7.61054
0.245	5.71569
0.267	4.44201
0.289	3.54858
0.311	2.90319
0.334	2.42649
0.356	2.06252
0.378	1.78461
0.4	1.56615
0.422	1.39018
0.445	1.24949
0.467	1.13271
0.489	1.0362
0.512	0.957655
0.534	0.891528
0.556	0.836883
0.578	0.789047
0.601	0.747577
0.623	0.711884
0.645	0.681269
0.667	0.655306
0.69	0.633983
0.712	0.61374
0.734	0.597535
0.756	0.582411
0.778	0.570666
0.801	0.559729
0.823	0.54924
0.845	0.542037
0.867	0.532366
0.89	0.525946
0.912	0.519598
0.934	0.513456
0.957	0.507507
0.979	0.504409
1.001	0.498416
1.023	0.495303
1.045	0.489121
1.068	0.485854
1.09	0.482389
1.112	0.478732
1.135	0.471824
1.157	0.467783
1.179	0.466534
1.201	0.461919
1.224	0.457142
1.246	0.451976
1.268	0.449788
1.29	0.447241
1.313	0.441327
1.335	0.438423
1.357	0.435179
1.379	0.431826
1.402	0.428144
1.424	0.427591
1.446	0.423592
1.468	0.422714
1.491	0.418516
1.513	0.417426
1.535	0.413035
1.557	0.411737
1.58	0.410438
1.602	0.405978
1.624	0.404688
1.646	0.403291
1.668	0.402
1.691	0.397697
1.713	0.396522
1.735	0.395348
1.758	0.391293
1.78	0.390233
1.802	0.386412
1.824	0.38557
1.847	0.381978
1.869	0.381351
1.891	0.377877
1.913	0.374513
1.936	0.371258
1.958	0.371054
1.98	0.368008
2.002	0.364963
2.025	0.36212
2.047	0.359274
2.069	0.356525
2.091	0.353773
2.114	0.351114
2.136	0.345497
2.158	0.34292
2.18	0.340336
2.203	0.337838
2.225	0.33524
2.247	0.332727
2.269	0.330205
2.292	0.327586
2.314	0.325049
2.336	0.322417
2.358	0.319777
2.381	0.317132
2.403	0.317389
2.425	0.31465
2.447	0.311905
2.47	0.312074
2.492	0.309156
2.514	0.309323
2.536	0.309323
2.559	0.309406
2.581	0.309406
2.603	0.309323
2.625	0.309239
2.648	0.309156
2.67	0.308989
2.692	0.311821
2.714	0.311653
2.737	0.314395
2.759	0.31414
2.781	0.316875
2.803	0.316617
2.826	0.319345
2.848	0.319085
2.87	0.321805
2.892	0.321543
2.914	0.324255
2.937	0.324079
2.959	0.323814
2.981	0.326518
3.004	0.32634
3.026	0.326162
3.048	0.325984
3.07	0.328857
3.093	0.328767
3.115	0.328678
3.137	0.325627
3.159	0.325538
3.182	0.325538
3.204	0.325538
3.226	0.322579
3.248	0.322667
3.271	0.319707
3.293	0.316833
3.315	0.31692
3.337	0.314044
3.36	0.311166
3.382	0.308287
3.404	0.308455
3.426	0.305572
3.449	0.302688
3.471	0.299802
3.493	0.296915
3.515	0.294026
3.538	0.291135
3.56	0.288243
3.582	0.285349
3.604	0.285427
3.627	0.282453
3.649	0.27948
3.671	0.276507
3.693	0.276507
3.716	0.273534
3.738	0.273459
3.76	0.270487
3.782	0.270413
3.805	0.270339
3.827	0.267296
3.849	0.267223
3.871	0.267077
3.894	0.267004
3.916	0.266932
3.938	0.266786
3.96	0.26664
3.983	0.266567
4.005	0.266422
4.027	0.266276
4.049	0.269161
4.072	0.269013
4.094	0.268866
4.116	0.268792
4.138	0.271597
4.16	0.271523
4.183	0.271448
4.205	0.271374
4.227	0.271299
4.25	0.271225
4.272	0.27115
4.294	0.271076
4.316	0.271076
4.339	0.271001
4.361	0.271001
4.383	0.271001
4.405	0.271001
4.428	0.268055
4.45	0.268055
4.472	0.268055
4.494	0.26511
4.517	0.265183
4.539	0.262236
4.561	0.259361
4.583	0.259361
4.606	0.256484
4.628	0.253536
4.65	0.250657
4.672	0.247708
4.695	0.247776
4.717	0.244826
4.739	0.241943
4.761	0.238992
4.784	0.236042
4.806	0.233091
4.828	0.230204
4.85	0.227252
4.873	0.224301
4.895	0.224301
4.917	0.22135
4.939	0.218338
4.962	0.215388
4.984	0.215388
5.006	0.212379
5.028	0.212379
5.051	0.209372
5.073	0.209372
5.095	0.206366
5.117	0.206309
5.14	0.206309
5.162	0.203306
5.184	0.20325
5.206	0.20325
5.229	0.203194
5.251	0.203139
5.273	0.203139
5.295	0.203083
5.317	0.205969
5.34	0.205969
5.362	0.205913
5.384	0.205913
5.407	0.208797
5.429	0.208797
5.451	0.208739
5.473	0.211679
5.496	0.211679
5.518	0.211621
5.54	0.21456
5.562	0.21456
5.585	0.21456
5.607	0.217499
5.629	0.217499
5.651	0.217499
5.674	0.220438
5.696	0.220438
5.718	0.220438
5.74	0.220499
5.763	0.220499
5.785	0.223439
5.807	0.223439
5.829	0.223439
5.851	0.223439
5.874	0.223439
5.896	0.223439
5.918	0.22056
5.941	0.22056
5.963	0.22056
5.985	0.22056
6.007	0.22056
6.03	0.217619
6.052	0.217559
6.074	0.217559
6.096	0.217559
6.119	0.214619
6.141	0.214619
6.163	0.211621
6.185	0.211621
6.208	0.208682
6.23	0.208624
6.252	0.208624
6.274	0.205629
6.297	0.205629
6.319	0.202691
6.341	0.202636
6.363	0.199699
6.386	0.199644
6.408	0.196708
6.43	0.196654
6.452	0.196654
6.475	0.193718
6.497	0.193665
6.519	0.190731
6.541	0.190731
6.564	0.190678
6.586	0.187744
6.608	0.187744
6.63	0.18476
6.652	0.18476
6.675	0.18476
6.697	0.181827
6.719	0.181827
6.742	0.181827
6.764	0.181827
6.786	0.178894
6.808	0.178894
6.831	0.178894
6.853	0.175962
6.875	0.175962
6.897	0.175962
6.92	0.175962
6.942	0.173029
6.964	0.173029
6.986	0.173029
7.009	0.173029
7.031	0.170096
7.053	0.170096
7.075	0.170096
7.098	0.167164
7.12	0.167164
7.142	0.167164
7.164	0.167164
7.186	0.164231
7.209	0.164231
7.231	0.164231
7.253	0.161298
7.276	0.161298
7.298	0.161298
7.32	0.158365
7.342	0.158365
7.365	0.158365
7.387	0.158365
7.409	0.15539
7.431	0.15539
7.454	0.15539
7.476	0.152458
7.498	0.152458
7.52	0.152458
7.543	0.152458
7.565	0.149526
7.587	0.149485
7.609	0.149485
7.632	0.149485
7.654	0.146554
7.676	0.146554
7.698	0.146554
7.721	0.146554
7.743	0.146554
7.765	0.146554
7.787	0.143623
7.81	0.143623
7.832	0.143623
7.854	0.143623
7.876	0.143662
7.899	0.143662
7.921	0.143662
7.943	0.14073
7.965	0.14073
7.987	0.14073
8.01	0.140769
8.032	0.140769
8.054	0.140769
8.076	0.140769
8.099	0.140769
8.121	0.140808
8.143	0.140808
8.165	0.140808
8.188	0.140808
8.21	0.140847
8.232	0.137913
8.255	0.137913
8.277	0.137913
8.299	0.137913
8.321	0.137913
8.343	0.137951
8.366	0.137951
8.388	0.137951
8.41	0.137951
8.432	0.137951
8.455	0.137951
8.477	0.137951
8.499	0.135016
8.521	0.135016
8.544	0.135016
8.566	0.135016
8.588	0.135016
8.611	0.135016
8.633	0.135016
8.655	0.135016
8.677	0.135016
8.7	0.135016
8.722	0.135016
8.744	0.135016
8.766	0.135016
8.788	0.135016
8.811	0.135016
8.833	0.135016
8.855	0.135016
8.877	0.135016
8.9	0.135053
8.922	0.135053
8.944	0.135053
8.966	0.137989
8.989	0.137989
9.011	0.137989
9.033	0.137989
9.056	0.140925
9.078	0.140925
9.1	0.140925
9.122	0.140925
9.144	0.143861
9.167	0.143861
9.189	0.143861
9.211	0.146797
9.233	0.146797
9.256	0.149733
9.278	0.149774
9.3	0.149774
9.322	0.152711
9.345	0.152711
9.367	0.155647
9.389	0.155647
9.412	0.158584
9.434	0.158584
9.456	0.161521
9.478	0.161521
9.501	0.161521
9.523	0.164458
9.545	0.164412
9.567	0.167348
9.589	0.167348
9.612	0.170284
9.634	0.170284
9.656	0.170284
9.678	0.17322
9.701	0.17322
9.723	0.173172
9.745	0.176108
9.768	0.176108
9.79	0.176108
9.812	0.176108
9.834	0.178993
9.857	0.178993
9.879	0.178993
9.901	0.178993
9.923	0.178944
9.945	0.178944
9.968	0.178944
9.99	0.178944
10.012	0.178894
10.035	0.178894
10.057	0.178894
10.079	0.178845
10.101	0.178845
10.124	0.178845
10.146	0.175865
10.168	0.175865
10.19	0.175865
10.212	0.175816
10.235	0.172886
10.257	0.172886
10.279	0.172838
10.302	0.169908
10.324	0.169861
10.346	0.169861
10.368	0.166933
10.39	0.166887
10.413	0.163959
10.435	0.163959
10.457	0.160986
10.48	0.160986
10.502	0.158016
10.524	0.158016
10.546	0.155089
10.569	0.155046
10.591	0.152121
10.613	0.152121
10.635	0.149154
10.657	0.149154
10.68	0.14623
10.702	0.146189
10.724	0.143265
10.747	0.143265
10.769	0.140341
10.791	0.140303
10.813	0.140303
10.836	0.13738
10.858	0.13738
10.88	0.134457
10.902	0.134419
10.925	0.134419
10.947	0.131497
10.969	0.131497
10.991	0.131497
11.014	0.128575
11.036	0.128575
11.058	0.128575
11.08	0.128575
11.102	0.128575
11.125	0.128575
11.147	0.125653
11.169	0.125653
11.192	0.125653
11.214	0.125653
11.236	0.125653
11.258	0.125653
11.28	0.125653
11.303	0.125653
11.325	0.125653
11.347	0.125653
11.37	0.125653
11.392	0.125653
11.414	0.125653
11.436	0.125653
11.459	0.125653
11.481	0.125653
11.503	0.125653
11.525	0.125653
11.547	0.125618
11.57	0.125618
11.592	0.125618
11.614	0.125618
11.637	0.125618
11.659	0.125618
11.681	0.125583
11.703	0.125583
11.725	0.125583
11.748	0.122663
11.77	0.122629
11.792	0.122629
11.814	0.122629
11.837	0.119709
11.859	0.119709
11.881	0.119709
11.904	0.119676
11.926	0.116757
11.948	0.116757
11.97	0.113838
11.993	0.113838
12.015	0.110919
12.037	0.110919
12.059	0.10803
12.082	0.10803
12.104	0.10511
12.126	0.10511
12.148	0.102219
12.17	0.102219
12.193	0.0993258
12.215	0.0964045
12.237	0.0964312
12.259	0.093535
12.282	0.093535
12.304	0.0906371
12.326	0.0877376
12.349	0.0877619
12.371	0.08486
12.393	0.0848835
12.415	0.0819792
12.438	0.0820019
12.46	0.0790951
12.482	0.079117
12.504	0.0762078
12.527	0.0762499
12.549	0.0733375
12.571	0.0733577
12.593	0.073378
12.615	0.0734185
12.638	0.0705012
12.66	0.0705206
12.682	0.0705595
12.704	0.0705789
12.727	0.0705983
12.749	0.0706372
12.771	0.0706567
12.794	0.0706955
12.816	0.070715
12.838	0.0707344
12.86	0.0707538
12.882	0.0737424
12.905	0.0737627
12.927	0.0737829
12.949	0.0767763
12.972	0.0767974
12.994	0.079773
13.016	0.0797948
13.038	0.0827956
13.06	0.0828182
13.083	0.0857995
13.105	0.0887824
13.127	0.0888067
13.15	0.091792
13.172	0.0948049
13.194	0.0977942
13.216	0.100785
13.239	0.103778
13.261	0.106772
13.283	0.109768
13.305	0.112765
13.327	0.115764
13.35	0.121734
13.372	0.124737
13.394	0.127742
13.417	0.13372
13.439	0.136729
13.461	0.139739
13.483	0.145725
13.506	0.14874
13.528	0.154732
13.55	0.157707
13.572	0.163703
13.595	0.169702
13.617	0.172679
13.639	0.178682
13.661	0.184638
13.684	0.187616
13.706	0.193572
13.728	0.199583
13.75	0.202562
13.772	0.208519
13.795	0.214477
13.817	0.217397
13.839	0.223353
13.861	0.229309
13.884	0.232224
13.906	0.238179
13.928	0.24109
13.95	0.246976
13.973	0.252859
13.995	0.255834
14.017	0.258738
14.04	0.264614
14.062	0.267514
14.084	0.270339
14.106	0.276206
14.129	0.2791
14.151	0.281992
14.173	0.284805
14.195	0.287693
14.217	0.29058
14.24	0.293465
14.262	0.296267
14.284	0.296186
14.307	0.299066
14.329	0.301945
14.351	0.301862
14.373	0.304655
14.395	0.307529
14.418	0.307445
14.44	0.310316
14.462	0.310316
14.485	0.310231
14.507	0.3131
14.529	0.313014
14.551	0.315967
14.574	0.31588
14.596	0.31588
14.618	0.318745
14.64	0.318745
14.663	0.321696
14.685	0.321608
14.707	0.324559
14.729	0.324559
14.752	0.327509
14.774	0.330369
14.796	0.330369
14.818	0.333319
14.84	0.336269
14.863	0.339125
14.885	0.342074
14.907	0.345023
14.929	0.347877
14.952	0.350825
14.974	0.353676
14.996	0.356525
15.019	0.362418
15.041	0.365265
15.063	0.371054
15.085	0.373793
15.108	0.379575
15.13	0.385354
15.152	0.388082
15.174	0.393745
15.197	0.399402
15.219	0.402117
15.241	0.407762
15.263	0.413401
15.285	0.419033
15.308	0.421614
15.33	0.427115
15.352	0.432726
15.374	0.435288
15.397	0.440764
15.419	0.443314
15.441	0.448648
15.464	0.451184
15.486	0.453716
15.508	0.456116
15.53	0.458637
15.552	0.458252
15.575	0.460637
15.597	0.460251
15.619	0.462756
15.642	0.462237
15.664	0.461848
15.686	0.458575
15.708	0.458188
15.73	0.454794
15.753	0.451533
15.775	0.448404
15.797	0.445152
15.82	0.439036
15.842	0.435796
15.864	0.429819
15.886	0.423847
15.909	0.414903
15.931	0.408948
15.953	0.400141
15.975	0.394201
15.997	0.385412
16.02	0.376739
16.042	0.367968
16.064	0.356456
16.087	0.347703
16.109	0.336207
16.131	0.327566
16.153	0.316082
16.176	0.304604
16.198	0.295979
16.22	0.284595
16.242	0.273134
16.264	0.261678
16.287	0.253145
16.309	0.241768
16.331	0.230324
16.354	0.21895
16.376	0.21042
16.398	0.199046
16.42	0.190515
16.442	0.179141
16.465	0.170659
16.487	0.162126
16.509	0.153637
16.532	0.145101
16.554	0.136605
16.576	0.13095
16.598	0.122445
16.621	0.116783
16.643	0.108269
16.665	0.102629
16.687	0.0969549
16.709	0.0941568
16.732	0.0885006
16.754	0.0856701
16.776	0.0800042
16.799	0.0772126
16.821	0.0743951
16.843	0.0715743
16.865	0.0687697
16.887	0.0659416
16.91	0.0659976
16.932	0.0631817
16.954	0.0632352
16.977	0.0603949
16.999	0.060446
17.021	0.0576163
17.043	0.057665
17.066	0.0577136
17.088	0.0548742
17.11	0.054905
17.132	0.0549512
17.154	0.0520882
17.177	0.052132
17.199	0.0492633
17.221	0.0492909
17.244	0.0464174
17.266	0.0464433
17.288	0.0435649
17.31	0.0435892
17.333	0.0406946
17.355	0.0377984
17.377	0.0349006
17.399	0.0349103
17.422	0.03201
17.444	0.0291081
17.466	0.0261973
17.488	0.0232865
17.511	0.0232865
17.533	0.0203757
17.555	0.0174649
17.577	0.01455
17.599	0.0116368
17.622	0.0116368
17.644	0.0116335
17.666	0.011627
17.689	0.0116238
17.711	0.0116205
17.733	0.0116173
17.755	0.0145135
17.778	0.0145054
17.8	0.0145014
17.822	0.0144933
17.844	0.0144852
17.866	0.014477
17.889	0.0144689
17.911	0.0144608
17.933	0.0115622
17.956	0.0115557
17.978	0.0115492
18	0.0115427
0	0
0	0
0	0
0	0
0	0
0	0
0	0
0	0
0	0

## Sheet: magnetic loss tangent
X	Y
0.2	0.26183
0.222	0.24652
0.245	0.23338
0.267	0.22221
0.289	0.21233
0.311	0.20353
0.334	0.19582
0.356	0.18858
0.378	0.18242
0.4	0.17683
0.422	0.17144
0.445	0.16674
0.467	0.16206
0.489	0.1577
0.512	0.15384
0.534	0.15022
0.556	0.14689
0.578	0.14352
0.601	0.14015
0.623	0.13685
0.645	0.13372
0.667	0.13083
0.69	0.12817
0.712	0.12529
0.734	0.12275
0.756	0.11998
0.778	0.11768
0.801	0.11521
0.823	0.11263
0.845	0.11056
0.867	0.10782
0.89	0.10558
0.912	0.10334
0.934	0.10106
0.957	0.09874
0.979	0.09702
1.001	0.09473
1.023	0.09303
1.045	0.09079
1.068	0.08913
1.09	0.08752
1.112	0.08595
1.135	0.08388
1.157	0.08239
1.179	0.0815
1.201	0.08013
1.224	0.07879
1.246	0.07752
1.268	0.07682
1.29	0.07618
1.313	0.07505
1.335	0.07447
1.357	0.07396
1.379	0.07347
1.402	0.07303
1.424	0.07313
1.446	0.07276
1.468	0.07292
1.491	0.07258
1.513	0.07278
1.535	0.07249
1.557	0.07273
1.58	0.07297
1.602	0.07269
1.624	0.07294
1.646	0.07321
1.668	0.07346
1.691	0.07316
1.713	0.07339
1.735	0.07362
1.758	0.07327
1.78	0.07348
1.802	0.07309
1.824	0.07326
1.847	0.07282
1.869	0.07295
1.891	0.07249
1.913	0.072
1.936	0.0715
1.958	0.07154
1.98	0.07099
2.002	0.07044
2.025	0.06985
2.047	0.06926
2.069	0.06865
2.091	0.06805
2.114	0.06742
2.136	0.06622
2.158	0.06558
2.18	0.06494
2.203	0.06428
2.225	0.06364
2.247	0.06298
2.269	0.06233
2.292	0.0617
2.314	0.06105
2.336	0.06042
2.358	0.05979
2.381	0.05916
2.403	0.05911
2.425	0.0585
2.447	0.05789
2.47	0.05786
2.492	0.05728
2.514	0.05725
2.536	0.05725
2.559	0.05723
2.581	0.05723
2.603	0.05725
2.625	0.05727
2.648	0.05728
2.67	0.05732
2.692	0.05791
2.714	0.05794
2.737	0.05855
2.759	0.0586
2.781	0.05921
2.803	0.05926
2.826	0.05987
2.848	0.05992
2.87	0.06054
2.892	0.06059
2.914	0.06121
2.937	0.06124
2.959	0.06129
2.981	0.06191
3.004	0.06195
3.026	0.06198
3.048	0.06202
3.07	0.0626
3.093	0.06262
3.115	0.06264
3.137	0.06209
3.159	0.06211
3.182	0.06211
3.204	0.06211
3.226	0.06154
3.248	0.06153
3.271	0.06096
3.293	0.06038
3.315	0.06036
3.337	0.05978
3.36	0.0592
3.382	0.05861
3.404	0.05858
3.426	0.058
3.449	0.05742
3.471	0.05684
3.493	0.05626
3.515	0.05568
3.538	0.0551
3.56	0.05452
3.582	0.05394
3.604	0.05393
3.627	0.05336
3.649	0.0528
3.671	0.05224
3.693	0.05224
3.716	0.05168
3.738	0.05169
3.76	0.05113
3.782	0.05114
3.805	0.05116
3.827	0.05061
3.849	0.05062
3.871	0.05065
3.894	0.05067
3.916	0.05068
3.938	0.05071
3.96	0.05074
3.983	0.05076
4.005	0.05079
4.027	0.05082
4.049	0.0514
4.072	0.05143
4.094	0.05146
4.116	0.05147
4.138	0.05207
4.16	0.05208
4.183	0.0521
4.205	0.05211
4.227	0.05213
4.25	0.05214
4.272	0.05216
4.294	0.05217
4.316	0.05217
4.339	0.05219
4.361	0.05219
4.383	0.05219
4.405	0.05219
4.428	0.05162
4.45	0.05162
4.472	0.05162
4.494	0.05105
4.517	0.05104
4.539	0.05047
4.561	0.04989
4.583	0.04989
4.606	0.04931
4.628	0.04874
4.65	0.04816
4.672	0.04759
4.695	0.04758
4.717	0.04701
4.739	0.04643
4.761	0.04586
4.784	0.0453
4.806	0.04473
4.828	0.04415
4.85	0.04358
4.873	0.04302
4.895	0.04302
4.917	0.04245
4.939	0.0419
4.962	0.04133
4.984	0.04133
5.006	0.04077
5.028	0.04077
5.051	0.04022
5.073	0.04022
5.095	0.03966
5.117	0.03967
5.14	0.03967
5.162	0.03912
5.184	0.03913
5.206	0.03913
5.229	0.03914
5.251	0.03915
5.273	0.03915
5.295	0.03916
5.317	0.03974
5.34	0.03974
5.362	0.03976
5.384	0.03976
5.407	0.04034
5.429	0.04034
5.451	0.04035
5.473	0.04092
5.496	0.04092
5.518	0.04093
5.54	0.0415
5.562	0.0415
5.585	0.0415
5.607	0.04207
5.629	0.04207
5.651	0.04207
5.674	0.04264
5.696	0.04264
5.718	0.04264
5.74	0.04262
5.763	0.04262
5.785	0.04319
5.807	0.04319
5.829	0.04319
5.851	0.04319
5.874	0.04319
5.896	0.04319
5.918	0.04261
5.941	0.04261
5.963	0.04261
5.985	0.04261
6.007	0.04261
6.03	0.04204
6.052	0.04205
6.074	0.04205
6.096	0.04205
6.119	0.04149
6.141	0.04149
6.163	0.04093
6.185	0.04093
6.208	0.04036
6.23	0.04037
6.252	0.04037
6.274	0.03981
6.297	0.03981
6.319	0.03925
6.341	0.03926
6.363	0.03869
6.386	0.0387
6.408	0.03813
6.43	0.03814
6.452	0.03814
6.475	0.03757
6.497	0.03758
6.519	0.03701
6.541	0.03701
6.564	0.03702
6.586	0.03645
6.608	0.03645
6.63	0.03589
6.652	0.03589
6.675	0.03589
6.697	0.03532
6.719	0.03532
6.742	0.03532
6.764	0.03532
6.786	0.03475
6.808	0.03475
6.831	0.03475
6.853	0.03418
6.875	0.03418
6.897	0.03418
6.92	0.03418
6.942	0.03361
6.964	0.03361
6.986	0.03361
7.009	0.03361
7.031	0.03304
7.053	0.03304
7.075	0.03304
7.098	0.03247
7.12	0.03247
7.142	0.03247
7.164	0.03247
7.186	0.0319
7.209	0.0319
7.231	0.0319
7.253	0.03133
7.276	0.03133
7.298	0.03133
7.32	0.03076
7.342	0.03076
7.365	0.03076
7.387	0.03076
7.409	0.0302
7.431	0.0302
7.454	0.0302
7.476	0.02963
7.498	0.02963
7.52	0.02963
7.543	0.02963
7.565	0.02906
7.587	0.02907
7.609	0.02907
7.632	0.02907
7.654	0.0285
7.676	0.0285
7.698	0.0285
7.721	0.0285
7.743	0.0285
7.765	0.0285
7.787	0.02793
7.81	0.02793
7.832	0.02793
7.854	0.02793
7.876	0.02792
7.899	0.02792
7.921	0.02792
7.943	0.02735
7.965	0.02735
7.987	0.02735
8.01	0.02734
8.032	0.02734
8.054	0.02734
8.076	0.02734
8.099	0.02734
8.121	0.02734
8.143	0.02734
8.165	0.02734
8.188	0.02734
8.21	0.02733
8.232	0.02676
8.255	0.02676
8.277	0.02676
8.299	0.02676
8.321	0.02676
8.343	0.02675
8.366	0.02675
8.388	0.02675
8.41	0.02675
8.432	0.02675
8.455	0.02675
8.477	0.02675
8.499	0.02618
8.521	0.02618
8.544	0.02618
8.566	0.02618
8.588	0.02618
8.611	0.02618
8.633	0.02618
8.655	0.02618
8.677	0.02618
8.7	0.02618
8.722	0.02618
8.744	0.02618
8.766	0.02618
8.788	0.02618
8.811	0.02618
8.833	0.02618
8.855	0.02618
8.877	0.02618
8.9	0.02617
8.922	0.02617
8.944	0.02617
8.966	0.02674
8.989	0.02674
9.011	0.02674
9.033	0.02674
9.056	0.02731
9.078	0.02731
9.1	0.02731
9.122	0.02731
9.144	0.02788
9.167	0.02788
9.189	0.02788
9.211	0.02845
9.233	0.02845
9.256	0.02902
9.278	0.02901
9.3	0.02901
9.322	0.02958
9.345	0.02958
9.367	0.03015
9.389	0.03015
9.412	0.03072
9.434	0.03072
9.456	0.03129
9.478	0.03129
9.501	0.03129
9.523	0.03186
9.545	0.03187
9.567	0.03244
9.589	0.03244
9.612	0.033
9.634	0.033
9.656	0.033
9.678	0.03357
9.701	0.03357
9.723	0.03358
9.745	0.03415
9.768	0.03415
9.79	0.03415
9.812	0.03415
9.834	0.03473
9.857	0.03473
9.879	0.03473
9.901	0.03473
9.923	0.03474
9.945	0.03474
9.968	0.03474
9.99	0.03474
10.012	0.03475
10.035	0.03475
10.057	0.03475
10.079	0.03476
10.101	0.03476
10.124	0.03476
10.146	0.0342
10.168	0.0342
10.19	0.0342
10.212	0.03421
10.235	0.03364
10.257	0.03364
10.279	0.03365
10.302	0.03308
10.324	0.03309
10.346	0.03309
10.368	0.03252
10.39	0.03253
10.413	0.03196
10.435	0.03196
10.457	0.0314
10.48	0.0314
10.502	0.03084
10.524	0.03084
10.546	0.03026
10.569	0.03027
10.591	0.0297
10.613	0.0297
10.635	0.02914
10.657	0.02914
10.68	0.02857
10.702	0.02858
10.724	0.028
10.747	0.028
10.769	0.02743
10.791	0.02744
10.813	0.02744
10.836	0.02687
10.858	0.02687
10.88	0.0263
10.902	0.0263
10.925	0.0263
10.947	0.02573
10.969	0.02573
10.991	0.02573
11.014	0.02516
11.036	0.02516
11.058	0.02516
11.08	0.02516
11.102	0.02516
11.125	0.02516
11.147	0.02459
11.169	0.02459
11.192	0.02459
11.214	0.02459
11.236	0.02459
11.258	0.02459
11.28	0.02459
11.303	0.02459
11.325	0.02459
11.347	0.02459
11.37	0.02459
11.392	0.02459
11.414	0.02459
11.436	0.02459
11.459	0.02459
11.481	0.02459
11.503	0.02459
11.525	0.02459
11.547	0.0246
11.57	0.0246
11.592	0.0246
11.614	0.0246
11.637	0.0246
11.659	0.0246
11.681	0.0246
11.703	0.0246
11.725	0.0246
11.748	0.02403
11.77	0.02404
11.792	0.02404
11.814	0.02404
11.837	0.02347
11.859	0.02347
11.881	0.02347
11.904	0.02347
11.926	0.0229
11.948	0.0229
11.97	0.02233
11.993	0.02233
12.015	0.02175
12.037	0.02175
12.059	0.02118
12.082	0.02118
12.104	0.0206
12.126	0.0206
12.148	0.02002
12.17	0.02002
12.193	0.01945
12.215	0.01887
12.237	0.01887
12.259	0.01829
12.282	0.01829
12.304	0.01771
12.326	0.01714
12.349	0.01713
12.371	0.01656
12.393	0.01655
12.415	0.01598
12.438	0.01597
12.46	0.0154
12.482	0.01539
12.504	0.01482
12.527	0.01481
12.549	0.01424
12.571	0.01423
12.593	0.01423
12.615	0.01422
12.638	0.01365
12.66	0.01364
12.682	0.01363
12.704	0.01363
12.727	0.01363
12.749	0.01362
12.771	0.01361
12.794	0.01361
12.816	0.0136
12.838	0.0136
12.86	0.01359
12.882	0.01415
12.905	0.01415
12.927	0.01414
12.949	0.0147
12.972	0.0147
12.994	0.01526
13.016	0.01525
13.038	0.01581
13.06	0.0158
13.083	0.01636
13.105	0.01692
13.127	0.01692
13.15	0.01748
13.172	0.01803
13.194	0.01859
13.216	0.01915
13.239	0.01971
13.261	0.02026
13.283	0.02082
13.305	0.02138
13.327	0.02193
13.35	0.02305
13.372	0.02361
13.394	0.02416
13.417	0.02528
13.439	0.02583
13.461	0.02639
13.483	0.0275
13.506	0.02806
13.528	0.02917
13.55	0.02973
13.572	0.03084
13.595	0.03196
13.617	0.03252
13.639	0.03363
13.661	0.03475
13.684	0.03531
13.706	0.03643
13.728	0.03755
13.75	0.03811
13.772	0.03923
13.795	0.04035
13.817	0.04092
13.839	0.04204
13.861	0.04317
13.884	0.04374
13.906	0.04486
13.928	0.04544
13.95	0.04657
13.973	0.04771
13.995	0.04827
14.017	0.04885
14.04	0.04999
14.062	0.05057
14.084	0.05116
14.106	0.0523
14.129	0.05288
14.151	0.05346
14.173	0.05405
14.195	0.05463
14.217	0.05521
14.24	0.05579
14.262	0.05639
14.284	0.0564
14.307	0.05699
14.329	0.05757
14.351	0.05758
14.373	0.05818
14.395	0.05877
14.418	0.05878
14.44	0.05937
14.462	0.05937
14.485	0.05938
14.507	0.05997
14.529	0.05999
14.551	0.06055
14.574	0.06057
14.596	0.06057
14.618	0.06116
14.64	0.06116
14.663	0.06172
14.685	0.06174
14.707	0.06231
14.729	0.06231
14.752	0.06288
14.774	0.06346
14.796	0.06346
14.818	0.06403
14.84	0.0646
14.863	0.06518
14.885	0.06575
14.907	0.06632
14.929	0.06691
14.952	0.06748
14.974	0.06807
14.996	0.06865
15.019	0.06979
15.041	0.07038
15.063	0.07154
15.085	0.07215
15.108	0.07331
15.13	0.07447
15.152	0.07509
15.174	0.07627
15.197	0.07746
15.219	0.07808
15.241	0.07927
15.263	0.08046
15.285	0.08165
15.308	0.0823
15.33	0.08352
15.352	0.08472
15.374	0.08537
15.397	0.08659
15.419	0.08725
15.441	0.0885
15.464	0.08916
15.486	0.08982
15.508	0.0905
15.53	0.09116
15.552	0.09124
15.575	0.09193
15.597	0.09202
15.619	0.09268
15.642	0.09279
15.664	0.09287
15.686	0.09237
15.708	0.09246
15.73	0.09198
15.753	0.09148
15.775	0.09095
15.797	0.09045
15.82	0.08936
15.842	0.08885
15.864	0.08773
15.886	0.08661
15.909	0.08492
15.931	0.0838
15.953	0.08208
15.975	0.08096
15.997	0.07924
16.02	0.0775
16.042	0.07578
16.064	0.07344
16.087	0.07172
16.109	0.06938
16.131	0.06764
16.153	0.0653
16.176	0.06296
16.198	0.06121
16.22	0.05885
16.242	0.05651
16.264	0.05417
16.287	0.0524
16.309	0.05004
16.331	0.0477
16.354	0.04534
16.376	0.04357
16.398	0.04122
16.42	0.03945
16.442	0.03709
16.465	0.03531
16.487	0.03355
16.509	0.03177
16.532	0.03
16.554	0.02823
16.576	0.02705
16.598	0.02527
16.621	0.02409
16.643	0.02232
16.665	0.02113
16.687	0.01995
16.709	0.01935
16.732	0.01817
16.754	0.01758
16.776	0.0164
16.799	0.0158
16.821	0.0152
16.843	0.01461
16.865	0.01401
16.887	0.01342
16.91	0.01341
16.932	0.01281
16.954	0.0128
16.977	0.01221
16.999	0.0122
17.021	0.01161
17.043	0.0116
17.066	0.01159
17.088	0.011
17.11	0.01099
17.132	0.01098
17.154	0.0104
17.177	0.01039
17.199	0.00981
17.221	0.0098
17.244	0.00922
17.266	0.00921
17.288	0.00863
17.31	0.00863
17.333	0.00805
17.355	0.00747
17.377	0.0069
17.399	0.00689
17.422	0.00632
17.444	0.00574
17.466	0.00517
17.488	0.00459
17.511	0.00459
17.533	0.00402
17.555	0.00344
17.577	0.00287
17.599	0.0023
17.622	0.0023
17.644	0.0023
17.666	0.0023
17.689	0.0023
17.711	0.0023
17.733	0.0023
17.755	0.00288
17.778	0.00288
17.8	0.00288
17.822	0.00288
17.844	0.00289
17.866	0.00289
17.889	0.00289
17.911	0.00289
17.933	0.00231
17.956	0.00231
17.978	0.00232
18	0.00232
0	0
0	0
0	0
0	0
0	0
0	0
0	0
0	0
0	0
