# Supplementary material for: Study on dielectric properties of high organic sulfur coking coal and modeling sulfur compounds
Source: PLoS One. 2019 Jan 3;14(1):e0208125. doi: 10.1371/journal.pone.0208125 (PMC6317830; doi:10.1371/journal.pone.0208125)
Supplement: S3 File — (XLSX) [file pone.0208125.s003.xlsx]

## Sheet: Real part
X	Y	Y	Y	Y	Y
0.2	5.51492	11.9098	12.816	4.71625	5.93499
0.222	4.87549	10.5248	11.1952	4.2372	5.34391
0.245	4.3748	9.4342	9.92482	3.85118	4.86843
0.267	3.97846	8.55789	8.90842	3.54393	4.48598
0.289	3.66104	7.8395	8.08037	3.30297	4.17905
0.311	3.40209	7.23819	7.39051	3.11428	3.93041
0.334	3.19242	6.73173	6.81426	2.97071	3.73015
0.356	3.02058	6.30081	6.32301	2.86587	3.57033
0.378	2.88068	5.92877	5.90226	2.79408	3.44527
0.4	2.76461	5.60437	5.53852	2.75231	3.3502
0.422	2.67154	5.32003	5.22193	2.73521	3.2794
0.445	2.5975	5.0723	4.94428	2.74267	3.23081
0.467	2.53905	4.85052	4.69962	2.77329	3.20266
0.489	2.49576	4.65522	4.4838	2.82198	3.19119
0.512	2.46361	4.47874	4.29149	2.89	3.19753
0.534	2.44268	4.32308	4.11993	2.97477	3.21893
0.556	2.43098	4.18009	3.96576	3.07394	3.25251
0.578	2.4286	4.05389	3.83055	3.18668	3.29953
0.601	2.43505	3.93866	3.70646	3.30615	3.35907
0.623	2.4468	3.83485	3.59598	3.43213	3.4272
0.645	2.46698	3.74024	3.49479	3.5581	3.50388
0.667	2.49093	3.65487	3.40504	3.6792	3.58702
0.69	2.52079	3.57565	3.32362	3.79147	3.67552
0.712	2.55559	3.50604	3.25166	3.89099	3.77066
0.734	2.59308	3.44257	3.18591	3.97334	3.86419
0.756	2.63221	3.38646	3.12749	4.0323	3.9571
0.778	2.6746	3.33342	3.0743	4.06946	4.04682
0.801	2.71761	3.28678	3.02538	4.08358	4.12983
0.823	2.76048	3.24321	2.98371	4.07539	4.20666
0.845	2.80215	3.206	2.94624	4.04633	4.27133
0.867	2.84088	3.17302	2.91296	3.99893	4.32597
0.89	2.879	3.14329	2.88487	3.93933	4.36714
0.912	2.91405	3.11566	2.85891	3.87098	4.39308
0.934	2.94335	3.09333	2.83807	3.79771	4.40539
0.957	2.9678	3.07313	2.82131	3.72064	4.40251
0.979	2.98884	3.05716	2.80666	3.64461	4.38765
1.001	3.00231	3.04434	2.79505	3.57473	4.35945
1.023	3.01163	3.03462	2.78647	3.51086	4.32045
1.045	3.01514	3.026	2.78091	3.45508	4.27099
1.068	3.01259	3.02055	2.77831	3.40937	4.21657
1.09	3.00429	3.01816	2.77675	3.37131	4.15672
1.112	2.9927	3.0178	2.77906	3.34379	4.093
1.135	2.9745	3.0195	2.78333	3.32475	4.02558
1.157	2.95547	3.02427	2.79046	3.31501	3.96041
1.179	2.93092	3.02803	2.79859	3.31241	3.89701
1.201	2.90625	3.03781	2.80856	3.31999	3.83698
1.224	2.87847	3.04759	2.82233	3.32961	3.77984
1.246	2.84992	3.05839	2.83512	3.34626	3.72897
1.268	2.82157	3.07115	2.85172	3.36495	3.68295
1.29	2.79308	3.0879	2.86824	3.38576	3.6441
1.313	2.76538	3.10564	2.88759	3.40558	3.61314
1.335	2.73947	3.12142	2.90696	3.42339	3.58665
1.357	2.71652	3.14119	2.9301	3.4413	3.56692
1.379	2.69426	3.16197	2.95228	3.45418	3.55474
1.402	2.67434	3.18383	2.97544	3.46212	3.54809
1.424	2.65822	3.20673	2.99959	3.46704	3.54885
1.446	2.64434	3.2287	3.0228	3.46494	3.55291
1.468	2.63324	3.25278	3.04993	3.46091	3.56347
1.491	2.62532	3.27694	3.07327	3.45082	3.57831
1.513	2.6196	3.30022	3.09961	3.43781	3.59647
1.535	2.6176	3.32461	3.12508	3.42379	3.61798
1.557	2.61935	3.34814	3.14968	3.40681	3.64284
1.58	2.6217	3.37283	3.17539	3.38893	3.66903
1.602	2.62723	3.3956	3.19924	3.37102	3.69319
1.624	2.63555	3.41859	3.22326	3.35722	3.72207
1.646	2.64488	3.44062	3.24638	3.34239	3.74765
1.668	2.65646	3.46178	3.26865	3.33258	3.7703
1.691	2.66965	3.48307	3.28903	3.32475	3.79302
1.713	2.68513	3.50353	3.31058	3.32199	3.81497
1.735	2.70066	3.5199	3.32818	3.32321	3.83259
1.758	2.71566	3.53731	3.3448	3.32542	3.84684
1.78	2.73134	3.55175	3.36055	3.33474	3.86026
1.802	2.74708	3.56626	3.37433	3.34611	3.86927
1.824	2.76227	3.57755	3.38709	3.35853	3.87264
1.847	2.77652	3.59008	3.39895	3.37611	3.87727
1.869	2.79019	3.59934	3.40769	3.39478	3.87622
1.891	2.80227	3.60652	3.41439	3.41554	3.87291
1.913	2.81374	3.61252	3.42	3.43532	3.86828
1.936	2.82196	3.6164	3.42355	3.45319	3.86147
1.958	2.83019	3.61815	3.42712	3.47313	3.85461
1.98	2.83614	3.6187	3.42748	3.48792	3.84425
2.002	2.84044	3.61926	3.42577	3.50276	3.83609
2.025	2.8441	3.61646	3.42292	3.51444	3.82661
2.047	2.84444	3.61365	3.42007	3.52202	3.81718
2.069	2.84413	3.60963	3.414	3.52638	3.80865
2.091	2.84215	3.60346	3.40793	3.52657	3.8001
2.114	2.83785	3.59607	3.40072	3.52355	3.79249
2.136	2.83355	3.5887	3.39352	3.52053	3.78714
2.158	2.82694	3.57797	3.38311	3.51221	3.78268
2.18	2.82033	3.5694	3.37273	3.50182	3.78046
2.203	2.81372	3.5587	3.36443	3.49145	3.77828
2.225	2.8048	3.54896	3.35295	3.47991	3.77694
2.247	2.79689	3.53591	3.34038	3.46733	3.7766
2.269	2.78801	3.5262	3.32895	3.45589	3.77977
2.292	2.78012	3.51319	3.31643	3.44337	3.78164
2.314	2.7716	3.49904	3.30285	3.43182	3.78447
2.336	2.76538	3.48821	3.29246	3.42342	3.78854
2.358	2.75852	3.47624	3.27895	3.41601	3.79354
2.381	2.75168	3.4643	3.26753	3.41069	3.79636
2.403	2.74648	3.45239	3.2541	3.40745	3.80139
2.425	2.74129	3.44051	3.24274	3.40416	3.80417
2.447	2.73775	3.42867	3.23345	3.40298	3.80699
2.47	2.73421	3.41895	3.22215	3.40383	3.80977
2.492	2.7323	3.40924	3.21291	3.40669	3.81034
2.514	2.72977	3.39844	3.20265	3.4085	3.80964
2.536	2.7295	3.39088	3.19346	3.41141	3.80802
2.559	2.73086	3.38125	3.1863	3.41427	3.80635
2.581	2.73123	3.37485	3.1802	3.41826	3.80602
2.603	2.73259	3.36734	3.17308	3.42115	3.79999
2.625	2.73395	3.36192	3.16597	3.42404	3.79397
2.648	2.73756	3.35554	3.16191	3.42392	3.78918
2.67	2.74118	3.35124	3.15785	3.4238	3.78223
2.692	2.74317	3.34904	3.1538	3.4237	3.77532
2.714	2.74742	3.34585	3.15277	3.42262	3.76963
2.737	2.75103	3.34363	3.14873	3.41842	3.76049
2.759	2.75366	3.34251	3.1477	3.41327	3.75484
2.781	2.7579	3.34142	3.14868	3.40815	3.74699
2.803	2.76116	3.34142	3.14868	3.40407	3.74042
2.826	2.76378	3.34238	3.14965	3.39691	3.73261
2.848	2.76541	3.34444	3.15164	3.39083	3.72819
2.87	2.76866	3.34445	3.15364	3.38474	3.72381
2.892	2.77092	3.34967	3.15666	3.37969	3.72067
2.914	2.77092	3.35174	3.16066	3.37566	3.71629
2.937	2.77318	3.35492	3.16368	3.37265	3.71532
2.959	2.77382	3.36015	3.16871	3.36965	3.71438
2.981	2.77283	3.36334	3.17374	3.36667	3.71345
3.004	2.77346	3.36859	3.17877	3.36773	3.71469
3.026	2.77311	3.37495	3.18485	3.36782	3.71935
3.048	2.77211	3.38022	3.1899	3.36888	3.72059
3.07	2.77013	3.38454	3.19599	3.37305	3.7253
3.093	2.76913	3.38982	3.20307	3.37616	3.73094
3.115	2.76714	3.39623	3.20918	3.38236	3.73562
3.137	2.76678	3.40263	3.21531	3.38654	3.74253
3.159	2.76415	3.40794	3.22039	3.39168	3.74604
3.182	2.76217	3.41439	3.22654	3.39794	3.75301
3.204	2.76018	3.42084	3.23269	3.4042	3.75995
3.226	2.75919	3.42616	3.2378	3.40936	3.76343
3.248	2.75719	3.43053	3.24397	3.41357	3.77039
3.271	2.7562	3.43587	3.24909	3.41875	3.77388
3.293	2.7552	3.44119	3.25421	3.42189	3.77958
3.315	2.75484	3.44558	3.26041	3.42406	3.78436
3.337	2.75384	3.45093	3.26555	3.42514	3.78564
3.36	2.75448	3.45418	3.26866	3.42623	3.78914
3.382	2.75286	3.4563	3.27273	3.42625	3.78918
3.404	2.75349	3.45956	3.27584	3.4253	3.79046
3.426	2.75413	3.46281	3.27896	3.42433	3.79174
3.449	2.75413	3.46492	3.281	3.42229	3.78954
3.471	2.75576	3.46703	3.28304	3.41819	3.78951
3.493	2.75804	3.46818	3.28616	3.41721	3.78856
3.515	2.75804	3.47028	3.28616	3.41515	3.78636
3.538	2.75903	3.46913	3.28712	3.40999	3.78065
3.56	2.76067	3.47123	3.28712	3.40793	3.77842
3.582	2.76231	3.47123	3.28916	3.40587	3.77619
3.604	2.76394	3.47123	3.28916	3.40383	3.77396
3.627	2.76658	3.47008	3.28808	3.40276	3.76825
3.649	2.76757	3.46892	3.287	3.40165	3.76475
3.671	2.7692	3.46682	3.28496	3.40165	3.76256
3.693	2.7702	3.46566	3.28388	3.4006	3.75906
3.716	2.7712	3.46451	3.28281	3.40155	3.75557
3.738	2.77055	3.46125	3.27969	3.40248	3.75426
3.76	2.77219	3.46124	3.27969	3.40454	3.75203
3.782	2.77319	3.45798	3.27658	3.40348	3.75076
3.805	2.77255	3.45474	3.27347	3.40444	3.7495
3.827	2.7719	3.45358	3.2724	3.40541	3.74824
3.849	2.77126	3.45033	3.2693	3.40637	3.74701
3.871	2.77062	3.44709	3.2662	3.40735	3.74794
3.894	2.77062	3.44499	3.26416	3.40735	3.74794
3.916	2.76999	3.44174	3.26107	3.40627	3.7489
3.938	2.76935	3.4385	3.25797	3.40522	3.74983
3.96	2.76708	3.43527	3.25488	3.40414	3.7486
3.983	2.76707	3.43524	3.25285	3.40411	3.75078
4.005	2.7648	3.43201	3.24976	3.40099	3.75174
4.027	2.76316	3.4299	3.24774	3.39896	3.75393
4.049	2.76154	3.4278	3.24571	3.39691	3.75396
4.072	2.76089	3.42458	3.24263	3.39178	3.75489
4.094	2.75927	3.42248	3.24263	3.38973	3.75492
4.116	2.75763	3.42038	3.2406	3.3877	3.75711
4.138	2.756	3.42036	3.23858	3.38565	3.75714
4.16	2.756	3.41828	3.23656	3.38161	3.75714
4.183	2.75436	3.41618	3.23453	3.37958	3.75714
4.205	2.75436	3.41616	3.23453	3.37756	3.75714
4.227	2.75272	3.41405	3.23251	3.3775	3.7571
4.25	2.75272	3.41195	3.23049	3.3755	3.75491
4.272	2.75335	3.41308	3.23155	3.37657	3.75617
4.294	2.75335	3.41098	3.22952	3.37657	3.75395
4.316	2.75335	3.41098	3.22952	3.37659	3.75395
4.339	2.75398	3.41209	3.23058	3.37766	3.75299
4.361	2.75398	3.41	3.22856	3.37971	3.7508
4.383	2.75462	3.41111	3.22961	3.3808	3.75203
4.405	2.75624	3.41111	3.22961	3.38285	3.74984
4.428	2.75689	3.41224	3.23067	3.38596	3.74888
4.45	2.75689	3.41224	3.23067	3.38801	3.74888
4.472	2.75915	3.41337	3.23172	3.39113	3.74792
4.494	2.76143	3.41448	3.23278	3.39425	3.74918
4.517	2.76142	3.41446	3.23278	3.39628	3.7491
4.539	2.76369	3.41559	3.23384	3.39735	3.75036
4.561	2.76369	3.41559	3.23384	3.3994	3.74817
4.583	2.76597	3.41881	3.23692	3.40048	3.75162
4.606	2.7676	3.41881	3.23692	3.40253	3.75162
4.628	2.76761	3.41883	3.23692	3.40253	3.75162
4.65	2.76988	3.42206	3.24001	3.40361	3.75289
4.672	2.76988	3.42206	3.24001	3.40361	3.75508
4.695	2.76989	3.42206	3.24204	3.40158	3.75511
4.717	2.77152	3.42415	3.24204	3.40156	3.7573
4.739	2.77216	3.42528	3.24513	3.40264	3.76076
4.761	2.77216	3.4274	3.24513	3.4006	3.7608
4.784	2.77216	3.4274	3.24716	3.40058	3.76299
4.806	2.77216	3.4274	3.24716	3.39855	3.76522
4.828	2.77216	3.42949	3.24919	3.39853	3.76522
4.85	2.77215	3.42948	3.24919	3.3985	3.76737
4.873	2.77215	3.43157	3.25122	3.39647	3.7696
4.895	2.77052	3.43157	3.25122	3.39647	3.7696
4.917	2.77052	3.43366	3.25325	3.39647	3.7718
4.939	2.77051	3.43369	3.25325	3.39647	3.7718
4.962	2.76987	3.43464	3.25421	3.39539	3.77053
4.984	2.76824	3.43464	3.25421	3.39539	3.77272
5.006	2.76823	3.43464	3.25421	3.39742	3.77272
5.028	2.76823	3.43673	3.25624	3.39745	3.77272
5.051	2.76595	3.43559	3.25517	3.39637	3.77142
5.073	2.76595	3.4377	3.25721	3.3984	3.77142
5.095	2.76595	3.4377	3.25721	3.39842	3.77142
5.117	2.76432	3.4377	3.25721	3.40046	3.77138
5.14	2.76432	3.4377	3.25923	3.40048	3.77138
5.162	2.76368	3.43865	3.25817	3.40143	3.77007
5.184	2.76367	3.43865	3.25817	3.40143	3.77007
5.206	2.76368	3.43868	3.25817	3.40146	3.76789
5.229	2.76368	3.43868	3.25817	3.40146	3.76789
5.251	2.76368	3.43866	3.2602	3.40349	3.76786
5.273	2.76368	3.43866	3.2602	3.40349	3.76786
5.295	2.76303	3.43961	3.25913	3.40241	3.76655
5.317	2.76466	3.43961	3.25913	3.40241	3.76655
5.34	2.76466	3.43961	3.25913	3.40239	3.76652
5.362	2.76467	3.43959	3.25913	3.40239	3.76652
5.384	2.76467	3.43959	3.25913	3.40239	3.76652
5.407	2.7663	3.43959	3.25913	3.40237	3.76652
5.429	2.76695	3.44074	3.26019	3.40347	3.76783
5.451	2.76695	3.44074	3.25817	3.40347	3.7678
5.473	2.76858	3.43863	3.25817	3.40345	3.76999
5.496	2.76858	3.43863	3.25817	3.40345	3.76999
5.518	2.77022	3.4386	3.25817	3.40345	3.76999
5.54	2.77022	3.4386	3.25817	3.40345	3.76999
5.562	2.77086	3.43972	3.25923	3.40453	3.77346
5.585	2.77086	3.43972	3.2572	3.40453	3.77346
5.607	2.77249	3.4397	3.2572	3.40453	3.77346
5.629	2.7725	3.43973	3.2572	3.40456	3.7757
5.651	2.77314	3.43876	3.25827	3.40767	3.77697
5.674	2.77315	3.43876	3.25827	3.40769	3.77697
5.696	2.77315	3.43873	3.25624	3.40769	3.77917
5.718	2.77314	3.43873	3.25624	3.40972	3.77917
5.74	2.77378	3.43985	3.25731	3.4108	3.78045
5.763	2.77378	3.43983	3.25731	3.4108	3.78261
5.785	2.77378	3.43774	3.25528	3.4108	3.78261
5.807	2.77378	3.43771	3.25528	3.4108	3.78261
5.829	2.77442	3.43886	3.25635	3.41188	3.78385
5.851	2.77442	3.43883	3.25635	3.41188	3.78385
5.874	2.77442	3.43883	3.25635	3.41188	3.78381
5.896	2.77442	3.43881	3.25431	3.41188	3.78601
5.918	2.77442	3.43881	3.25431	3.41188	3.78597
5.941	2.77343	3.43993	3.25538	3.41297	3.78725
5.963	2.77342	3.4378	3.25538	3.41297	3.78721
5.985	2.77342	3.4378	3.25538	3.41295	3.78721
6.007	2.77342	3.43778	3.25538	3.41295	3.78717
6.03	2.77342	3.43778	3.25538	3.41295	3.78713
6.052	2.77341	3.43778	3.25538	3.41089	3.78713
6.074	2.77178	3.43775	3.25335	3.41089	3.78929
6.096	2.77178	3.43775	3.25335	3.41089	3.78929
6.119	2.77178	3.43772	3.25335	3.41089	3.78925
6.141	2.77178	3.43772	3.25335	3.41087	3.78925
6.163	2.77178	3.43769	3.25335	3.41087	3.79141
6.185	2.77177	3.43769	3.25335	3.41087	3.79141
6.208	2.77113	3.43655	3.25228	3.40979	3.79009
6.23	2.77112	3.43649	3.25228	3.40976	3.79223
6.252	2.77112	3.43649	3.25228	3.4118	3.79223
6.274	2.77275	3.43649	3.25228	3.4118	3.79219
6.297	2.77275	3.43646	3.25228	3.4118	3.79439
6.319	2.77276	3.43646	3.25228	3.4118	3.79439
6.341	2.77212	3.43531	3.25122	3.41275	3.79527
6.363	2.77212	3.43741	3.25122	3.41275	3.79527
6.386	2.77212	3.43738	3.25122	3.41275	3.79747
6.408	2.77375	3.43738	3.25325	3.41275	3.79743
6.43	2.77374	3.43734	3.25324	3.41476	3.79957
6.452	2.77374	3.43731	3.25324	3.41476	3.79957
6.475	2.77311	3.43616	3.25218	3.41368	3.79824
6.497	2.77311	3.43616	3.25218	3.41366	3.80044
6.519	2.77474	3.43616	3.25218	3.41569	3.8004
6.541	2.77474	3.43613	3.25218	3.41569	3.8026
6.564	2.77474	3.43613	3.25218	3.41569	3.80255
6.586	2.77474	3.43613	3.25218	3.41569	3.80255
6.608	2.77474	3.43819	3.25218	3.41569	3.80471
6.63	2.77637	3.43819	3.25218	3.41567	3.80466
6.652	2.77636	3.43815	3.25218	3.41564	3.8046
6.675	2.77636	3.43815	3.25218	3.41564	3.80675
6.697	2.77636	3.43812	3.25421	3.41564	3.8067
6.719	2.77636	3.43812	3.25421	3.41562	3.80665
6.742	2.77636	3.43812	3.25421	3.41562	3.8066
6.764	2.778	3.43808	3.2542	3.41562	3.80876
6.786	2.778	3.43808	3.2542	3.41562	3.80876
6.808	2.778	3.43805	3.2542	3.41562	3.8087
6.831	2.778	3.43805	3.2542	3.41562	3.80865
6.853	2.77799	3.43801	3.2542	3.41562	3.8086
6.875	2.77799	3.43801	3.2542	3.41358	3.81075
6.897	2.77799	3.43801	3.2542	3.41358	3.81069
6.92	2.78026	3.43912	3.25527	3.41466	3.81193
6.942	2.78026	3.43912	3.25527	3.41466	3.81408
6.964	2.78025	3.43903	3.25526	3.41463	3.81394
6.986	2.78024	3.43903	3.25525	3.41463	3.81389
7.009	2.78024	3.43899	3.25322	3.41259	3.81389
7.031	2.78089	3.4401	3.25429	3.41368	3.81732
7.053	2.78089	3.4401	3.25429	3.41368	3.81726
7.075	2.78252	3.44006	3.25428	3.41368	3.81942
7.098	2.78252	3.43797	3.25428	3.41368	3.81936
7.12	2.78252	3.43792	3.25428	3.41368	3.8193
7.142	2.78315	3.43903	3.25535	3.41476	3.82274
7.164	2.78315	3.43903	3.25535	3.41476	3.82267
7.186	2.78315	3.43899	3.25535	3.41476	3.82261
7.209	2.78315	3.43895	3.25331	3.41476	3.82476
7.231	2.78479	3.4389	3.25331	3.41476	3.8247
7.253	2.78544	3.43795	3.25438	3.41584	3.82814
7.276	2.78544	3.43791	3.25438	3.41788	3.82807
7.298	2.78542	3.43781	3.25437	3.41785	3.82786
7.32	2.78542	3.43777	3.25234	3.41785	3.83
7.342	2.78542	3.43567	3.25234	3.41785	3.82993
7.365	2.78542	3.43563	3.25233	3.41785	3.82987
7.387	2.78542	3.43558	3.25233	3.41785	3.82973
7.409	2.78706	3.43344	3.25233	3.41988	3.82966
7.431	2.78706	3.4334	3.2503	3.41988	3.83174
7.454	2.78706	3.43335	3.2503	3.41988	3.83167
7.476	2.78705	3.43125	3.25029	3.41988	3.83152
7.498	2.78705	3.43121	3.25029	3.41988	3.83145
7.52	2.78705	3.43116	3.25029	3.42192	3.8313
7.543	2.78705	3.42902	3.24826	3.42192	3.83123
7.565	2.78705	3.42897	3.24826	3.42192	3.83108
7.587	2.78705	3.42683	3.24826	3.4219	3.83093
7.609	2.78704	3.42676	3.24824	3.42186	3.83075
7.632	2.78704	3.42671	3.24621	3.42186	3.83059
7.654	2.78702	3.42457	3.24621	3.42186	3.82822
7.676	2.78702	3.42451	3.24621	3.42186	3.82806
7.698	2.78702	3.42237	3.24621	3.42186	3.82798
7.721	2.78702	3.42232	3.24621	3.42186	3.82781
7.743	2.78638	3.41903	3.24311	3.42078	3.82635
7.765	2.788	3.41903	3.24311	3.42075	3.82397
7.787	2.788	3.41689	3.24311	3.42075	3.8238
7.81	2.788	3.41683	3.24311	3.42075	3.82363
7.832	2.788	3.41469	3.24311	3.42075	3.82345
7.854	2.788	3.41255	3.24311	3.42075	3.82106
7.876	2.78735	3.41141	3.24002	3.41964	3.8196
7.899	2.78735	3.40927	3.24001	3.41964	3.81941
7.921	2.78735	3.40921	3.24001	3.41964	3.81923
7.943	2.78735	3.40706	3.24001	3.41964	3.81683
7.965	2.78898	3.40701	3.24001	3.42168	3.81665
7.987	2.78898	3.40492	3.24001	3.42165	3.81645
8.01	2.78832	3.40164	3.23895	3.42057	3.81277
8.032	2.78832	3.40159	3.23895	3.42057	3.81247
8.054	2.78832	3.39944	3.23895	3.42057	3.81007
8.076	2.78996	3.39736	3.23895	3.42261	3.80977
8.099	2.78996	3.3973	3.23895	3.42258	3.80956
8.121	2.78931	3.39403	3.23789	3.42149	3.80576
8.143	2.79095	3.39403	3.23789	3.42149	3.80324
8.165	2.79095	3.39188	3.23789	3.42353	3.80303
8.188	2.79095	3.38974	3.23789	3.42353	3.8005
8.21	2.79259	3.38967	3.23789	3.42353	3.79796
8.232	2.79259	3.38759	3.23789	3.42557	3.79543
8.255	2.79259	3.38545	3.23789	3.42554	3.79288
8.277	2.79358	3.38426	3.23683	3.42446	3.78906
8.299	2.79358	3.38218	3.23683	3.4265	3.78651
8.321	2.79358	3.38004	3.23683	3.4265	3.78175
8.343	2.79521	3.37997	3.23885	3.4265	3.77699
8.366	2.79521	3.3779	3.23885	3.42854	3.77443
8.388	2.79685	3.37575	3.23885	3.42854	3.76954
8.41	2.79685	3.37569	3.23885	3.43058	3.76477
8.432	2.79849	3.37361	3.23885	3.43058	3.7578
8.455	2.79849	3.37146	3.24088	3.43262	3.75302
8.477	2.80011	3.37146	3.24088	3.43262	3.74824
8.499	2.80011	3.36932	3.24088	3.43465	3.74126
8.521	2.80175	3.36718	3.24291	3.4367	3.73429
8.544	2.80175	3.36718	3.24291	3.4367	3.72731
8.566	2.80274	3.36392	3.24185	3.43765	3.71909
8.588	2.80274	3.36184	3.24387	3.43969	3.70993
8.611	2.80438	3.36178	3.24387	3.43969	3.70296
8.633	2.80438	3.35963	3.24387	3.44173	3.69394
8.655	2.80602	3.35756	3.2459	3.44378	3.68479
8.677	2.80831	3.3586	3.24696	3.44691	3.67703
8.7	2.8083	3.35653	3.24899	3.44688	3.66804
8.722	2.80993	3.35646	3.24899	3.44892	3.65904
8.744	2.81157	3.35432	3.25102	3.45097	3.64789
8.766	2.81157	3.35224	3.25102	3.45301	3.63891
8.788	2.81322	3.35217	3.25305	3.45503	3.62778
8.811	2.81484	3.35003	3.25305	3.45708	3.61882
8.833	2.81648	3.34796	3.25508	3.45708	3.60785
8.855	2.81813	3.34789	3.25508	3.45909	3.59675
8.877	2.81977	3.34582	3.25711	3.46114	3.58581
8.9	2.82139	3.34574	3.25711	3.46319	3.57489
8.922	2.82139	3.3436	3.25914	3.4652	3.56183
8.944	2.82302	3.34153	3.25914	3.46725	3.55093
8.966	2.82467	3.34145	3.26117	3.4693	3.53806
8.989	2.82862	3.34051	3.26429	3.47451	3.52875
9.011	2.83025	3.34051	3.26428	3.47656	3.51575
9.033	2.8319	3.33837	3.26631	3.47861	3.50309
9.056	2.83353	3.33623	3.26631	3.48063	3.49029
9.078	2.83517	3.33615	3.26835	3.48474	3.47767
9.1	2.8368	3.33408	3.27038	3.48679	3.46507
9.122	2.84009	3.33194	3.27038	3.49087	3.45036
9.144	2.84176	3.32989	3.27243	3.49297	3.43815
9.167	2.8457	3.33092	3.27554	3.49819	3.42692
9.189	2.84734	3.32878	3.27554	3.50227	3.41243
9.211	2.85062	3.32671	3.27757	3.50639	3.40022
9.233	2.85227	3.32457	3.27961	3.50841	3.38608
9.256	2.85559	3.32252	3.27962	3.51254	3.37409
9.278	2.85722	3.32244	3.28166	3.51667	3.36012
9.3	2.86119	3.3214	3.28274	3.52188	3.34924
9.322	2.86447	3.31926	3.28478	3.52597	3.33738
9.345	2.86614	3.31515	3.28683	3.53011	3.32583
9.367	2.86943	3.31301	3.28683	3.53421	3.31424
9.389	2.87274	3.31086	3.28887	3.53624	3.30472
9.412	2.87603	3.30872	3.29091	3.54034	3.29312
9.434	2.87935	3.30453	3.29091	3.54446	3.28396
9.456	2.88166	3.30349	3.29403	3.54969	3.27779
9.478	2.88496	3.29928	3.29403	3.55172	3.27059
9.501	2.88827	3.29714	3.29607	3.55579	3.26757
9.523	2.89157	3.29294	3.29812	3.55783	3.26468
9.545	2.89488	3.28884	3.29813	3.56195	3.268
9.567	2.89986	3.28456	3.30017	3.56398	3.27532
9.589	2.90383	3.2794	3.30125	3.56711	3.29395
9.612	2.90714	3.2752	3.3033	3.56915	3.31733
9.634	2.91044	3.26896	3.3033	3.57322	3.3364
9.656	2.91377	3.26282	3.30535	3.57527	3.35545
9.678	2.91874	3.25658	3.30535	3.57731	3.37027
9.701	2.92272	3.25152	3.30848	3.58044	3.38405
9.723	2.9277	3.24529	3.31053	3.58455	3.3967
9.745	2.93099	3.2371	3.31053	3.58655	3.40722
9.768	2.93597	3.23088	3.31258	3.58854	3.41775
9.79	2.94093	3.22271	3.31258	3.59261	3.42613
9.812	2.94591	3.21464	3.31463	3.5946	3.43457
9.834	2.95157	3.20552	3.31572	3.59982	3.44202
9.857	2.95821	3.19746	3.31777	3.60181	3.44831
9.879	2.96318	3.18738	3.31777	3.60588	3.45466
9.901	2.96982	3.17934	3.31777	3.60995	3.45884
9.923	2.97812	3.16937	3.31981	3.61397	3.46302
9.945	2.98712	3.16047	3.3209	3.61914	3.46625
9.968	2.99712	3.1506	3.32294	3.62315	3.4705
9.99	3.00877	3.14074	3.32294	3.62717	3.47256
10.012	3.02375	3.13097	3.32499	3.63112	3.47462
10.035	3.04203	3.12121	3.32499	3.63298	3.47675
10.057	3.05666	3.11159	3.32703	3.63692	3.47881
10.079	3.0583	3.10301	3.32812	3.64201	3.48211
10.101	3.05246	3.09339	3.32812	3.64587	3.48418
10.124	3.08734	3.08588	3.33016	3.64763	3.48418
10.146	3.07142	3.07847	3.33016	3.6514	3.4863
10.168	3.05716	3.073	3.33219	3.65303	3.48623
10.19	3.04379	3.07273	3.33328	3.65583	3.48953
10.212	3.0297	3.08152	3.33328	3.65526	3.48953
10.235	3.01398	3.12391	3.33532	3.65476	3.48953
10.257	3.00002	3.14612	3.33532	3.65415	3.48953
10.279	2.98605	3.16226	3.33529	3.6513	3.49158
10.302	2.97049	3.17644	3.33733	3.64643	3.49158
10.324	2.95564	3.18965	3.33842	3.64271	3.49276
10.346	2.94194	3.20182	3.33842	3.6357	3.49282
10.368	2.9264	3.20987	3.34044	3.62853	3.49487
10.39	2.91114	3.21593	3.34043	3.61939	3.49487
10.413	2.89591	3.22201	3.34043	3.61034	3.49494
10.435	2.88059	3.22599	3.34245	3.59904	3.49485
10.457	2.86615	3.23112	3.34353	3.58902	3.49823
10.48	2.85107	3.23517	3.34351	3.57589	3.49823
10.502	2.83609	3.23715	3.34349	3.56276	3.4983
10.524	2.82104	3.24116	3.34551	3.5496	3.49821
10.546	2.80621	3.24317	3.34549	3.53454	3.50041
10.569	2.7914	3.24313	3.34549	3.51949	3.50041
10.591	2.7766	3.24509	3.34544	3.50442	3.50039
10.613	2.76193	3.24714	3.34748	3.48954	3.50252
10.635	2.74802	3.24818	3.34856	3.47373	3.50377
10.657	2.73339	3.25014	3.34848	3.45679	3.50369
10.68	2.71889	3.25014	3.34845	3.44006	3.50369
10.702	2.7045	3.2501	3.34843	3.42351	3.50375
10.724	2.69003	3.2521	3.34837	3.4068	3.50581
10.747	2.6774	3.25206	3.3504	3.3903	3.50581
10.769	2.66486	3.25206	3.35037	3.37398	3.50587
10.791	2.65065	3.25201	3.35032	3.35581	3.50587
10.813	2.63813	3.25196	3.35025	3.33938	3.50579
10.836	2.62573	3.25196	3.35019	3.32331	3.50579
10.858	2.61493	3.25192	3.35016	3.30741	3.50579
10.88	2.60254	3.25186	3.35005	3.28935	3.50577
10.902	2.59183	3.25186	3.35001	3.27352	3.50577
10.925	2.5812	3.25182	3.34995	3.25786	3.50577
10.947	2.57063	3.25182	3.34987	3.24224	3.50577
10.969	2.56171	3.25182	3.3498	3.22677	3.50577
10.991	2.5527	3.24971	3.34761	3.21317	3.50355
11.014	2.54598	3.25079	3.34864	3.19877	3.5048
11.036	2.54028	3.25075	3.34856	3.1855	3.5048
11.058	2.53618	3.25075	3.34641	3.17225	3.5048
11.08	2.53365	3.25075	3.34633	3.159	3.50487
11.102	2.53424	3.2487	3.34413	3.1459	3.50487
11.125	2.53641	3.24876	3.3441	3.13295	3.50281
11.147	2.54167	3.24876	3.3419	3.12194	3.50288
11.169	2.5501	3.24876	3.3397	3.11093	3.50288
11.192	2.5807	3.24671	3.33749	3.10002	3.50294
11.214	2.60793	3.24666	3.33322	3.0891	3.50294
11.236	2.62719	3.24666	3.33101	3.08022	3.503
11.258	2.64327	3.24666	3.32673	3.07142	3.50306
11.28	2.65456	3.24461	3.32245	3.06257	3.50306
11.303	2.66585	3.24461	3.31817	3.05581	3.50525
11.325	2.67716	3.24461	3.31183	3.05094	3.50525
11.347	2.68523	3.24461	3.3055	3.04801	3.50531
11.37	2.6927	3.24148	3.29808	3.04416	3.50418
11.392	2.7008	3.24148	3.29174	3.04506	3.50631
11.414	2.70728	3.24148	3.28541	3.04589	3.50637
11.436	2.71377	3.23944	3.2771	3.16439	3.5085
11.459	2.72025	3.23944	3.26872	3.17886	3.50856
11.481	2.72675	3.23939	3.26043	3.19891	3.51069
11.503	2.73162	3.23734	3.25213	3.21468	3.51075
11.525	2.7365	3.23734	3.24385	3.23051	3.51288
11.547	2.74302	3.2374	3.23363	3.24243	3.51296
11.57	2.74627	3.2374	3.22333	3.25433	3.51509
11.592	2.75114	3.23536	3.21312	3.26227	3.51728
11.614	2.75604	3.23536	3.20292	3.27022	3.51728
11.637	2.75929	3.23536	3.19071	3.27817	3.51937
11.659	2.76417	3.23536	3.18054	3.28412	3.51937
11.681	2.76742	3.23331	3.16836	3.29008	3.51937
11.703	2.77068	3.23331	3.15629	3.29607	3.5215
11.725	2.77393	3.23331	3.14423	3.30002	3.5215
11.748	2.77719	3.23331	3.13227	3.30401	3.5215
11.77	2.78046	3.23127	3.11832	3.308	3.52359
11.792	2.78372	3.23127	3.1064	3.31195	3.52359
11.814	2.78698	3.23127	3.09258	3.31594	3.52359
11.837	2.7886	3.23127	3.07879	3.31993	3.52359
11.859	2.79186	3.23127	3.06509	3.32392	3.52359
11.881	2.79352	3.22928	3.0515	3.32797	3.52366
11.904	2.79678	3.22928	3.03791	3.32995	3.52152
11.926	2.7984	3.22933	3.0244	3.33395	3.52152
11.948	2.80171	3.22938	3.00902	3.33598	3.52159
11.97	2.80333	3.22938	2.99363	3.33998	3.52159
11.993	2.80497	3.22938	2.97837	3.34192	3.52164
12.015	2.80826	3.22944	2.96317	3.34395	3.52171
12.037	2.8099	3.22739	3.07599	3.34593	3.52177
12.059	2.81317	3.22739	3.06254	3.34791	3.52177
12.082	2.81484	3.22749	3.04913	3.34995	3.52189
12.104	2.81648	3.22749	3.12914	3.3499	3.52194
12.126	2.81979	3.22754	3.12344	3.35194	3.52205
12.148	2.82142	3.22754	3.12561	3.35392	3.52424
12.17	2.82473	3.22759	3.13168	3.35393	3.52435
12.193	2.82803	3.22763	3.1397	3.35393	3.52654
12.215	2.8297	3.22769	3.14571	3.35597	3.52878
12.237	2.83299	3.22773	3.15172	3.35603	3.53103
12.259	2.83629	3.22773	3.15575	3.35603	3.53535
12.282	2.83961	3.22782	3.15977	3.35811	3.53759
12.304	2.84058	3.22674	3.16275	3.35704	3.54068
12.326	2.8439	3.22883	3.16677	3.35913	3.54506
12.349	2.8472	3.22888	3.16879	3.35918	3.5494
12.371	2.85218	3.22896	3.1708	3.36126	3.55378
12.393	2.85546	3.22896	3.17281	3.36333	3.55807
12.415	2.85813	3.22793	3.17378	3.36434	3.56117
12.438	2.86143	3.22797	3.17579	3.36642	3.56766
12.46	2.86472	3.228	3.1778	3.37052	3.57192
12.482	2.86737	3.22901	3.17676	3.37356	3.57718
12.504	2.87234	3.22905	3.17877	3.37564	3.58149
12.527	2.87496	3.22801	3.17974	3.37863	3.5867
12.549	2.87827	3.22804	3.17974	3.3827	3.59097
12.571	2.88258	3.22701	3.18071	3.38573	3.59404
12.593	2.88587	3.22905	3.18071	3.38976	3.59827
12.615	2.8885	3.22801	3.17967	3.3928	3.60133
12.638	2.89182	3.22808	3.18168	3.39688	3.60558
12.66	2.89445	3.227	3.18064	3.3978	3.60639
12.682	2.89708	3.228	3.1816	3.4008	3.60945
12.704	2.90137	3.22693	3.18056	3.40168	3.6081
12.727	2.90469	3.22696	3.18056	3.40372	3.61013
12.749	2.9073	3.22589	3.18153	3.40464	3.60877
12.771	2.90995	3.22691	3.18049	3.40561	3.60747
12.794	2.91258	3.22584	3.17944	3.40449	3.60394
12.816	2.91519	3.22477	3.18041	3.40541	3.60042
12.838	2.91784	3.22577	3.17937	3.40434	3.59487
12.86	2.92046	3.2247	3.17833	3.40322	3.58919
12.882	2.92143	3.22363	3.17729	3.40215	3.58358
12.905	2.92408	3.22463	3.17826	3.40112	3.57804
12.927	2.92669	3.22356	3.17722	3.40208	3.57035
12.949	2.92932	3.22249	3.17619	3.401	3.5626
12.972	2.93194	3.22143	3.17716	3.39997	3.55499
12.994	2.93623	3.22239	3.17612	3.40093	3.54519
13.016	2.93818	3.22024	3.17405	3.40085	3.53641
13.038	2.94081	3.21917	3.17301	3.40387	3.52889
13.06	2.94344	3.21811	3.17399	3.40686	3.51919
13.083	2.94773	3.21705	3.17295	3.40989	3.51175
13.105	2.95032	3.21799	3.17192	3.41282	3.50419
13.127	2.95462	3.21692	3.17089	3.41784	3.49676
13.15	2.95722	3.21584	3.16986	3.4249	3.4894
13.172	2.96083	3.21372	3.1698	3.4288	3.48295
13.194	2.96507	3.21263	3.16877	3.43577	3.47765
13.216	2.96936	3.21157	3.16774	3.44072	3.47242
13.239	2.97359	3.21045	3.16671	3.44765	3.46923
13.261	2.97785	3.2094	3.16568	3.45454	3.46612
13.283	2.98375	3.20831	3.16465	3.45938	3.46504
13.305	2.98799	3.20726	3.16363	3.46418	3.46403
13.327	2.99221	3.20614	3.1626	3.46691	3.463
13.35	2.99807	3.20505	3.16157	3.46952	3.46403
13.372	3.00295	3.20501	3.16156	3.47115	3.46617
13.394	3.00881	3.20393	3.16054	3.4697	3.46725
13.417	3.01296	3.20284	3.15951	3.46816	3.47038
13.439	3.01713	3.19973	3.15848	3.46244	3.47347
13.461	3.02359	3.19969	3.15648	3.45785	3.47771
13.483	3.02771	3.19856	3.15545	3.44801	3.4808
13.506	3.03178	3.19747	3.15442	3.43831	3.48596
13.528	3.03654	3.19541	3.15441	3.42553	3.49017
13.55	3.04059	3.19432	3.15139	3.41185	3.49533
13.572	3.04533	3.19222	3.15137	3.39721	3.49955
13.595	3.05	3.19217	3.15136	3.38268	3.50584
13.617	3.05228	3.18907	3.14834	3.3652	3.50885
13.639	3.05693	3.18902	3.14834	3.3509	3.51515
13.661	3.05988	3.18695	3.14633	3.3348	3.51929
13.684	3.06282	3.18686	3.14632	3.31874	3.52347
13.706	3.06406	3.1848	3.1463	3.3048	3.5276
13.728	3.0669	3.18474	3.1443	3.29108	3.52957
13.75	3.0681	3.18268	3.14429	3.27937	3.53159
13.772	3.06931	3.18066	3.1423	3.26986	3.53366
13.795	3.07057	3.17865	3.14032	3.26044	3.53568
13.817	3.07006	3.17865	3.14033	3.25499	3.53776
13.839	3.07122	3.17664	3.13834	3.24961	3.53765
13.861	3.07068	3.17463	3.13834	3.24817	3.53755
13.884	3.07021	3.17262	3.13637	3.24862	3.53537
13.906	3.06964	3.17262	3.13637	3.24912	3.53527
13.928	3.06817	3.1717	3.13543	3.25466	3.53433
13.95	3.06768	3.16978	3.13345	3.25909	3.53223
13.973	3.06558	3.16782	3.13348	3.26543	3.53012
13.995	3.06409	3.1669	3.13252	3.27476	3.52919
14.017	3.06188	3.16494	3.13253	3.28501	3.52708
14.04	3.05966	3.16499	3.13057	3.29525	3.52498
14.062	3.05811	3.16405	3.13158	3.30636	3.52403
14.084	3.05587	3.16209	3.12961	3.31652	3.52197
14.106	3.05363	3.16013	3.12962	3.32864	3.51992
14.129	3.05038	3.1592	3.13064	3.33977	3.51904
14.151	3.04801	3.15728	3.12866	3.34982	3.51698
14.173	3.0456	3.15728	3.12866	3.35983	3.51703
14.195	3.04231	3.15635	3.12968	3.3689	3.51827
14.217	3.0399	3.15442	3.12968	3.37688	3.51838
14.24	3.03565	3.15241	3.1277	3.38481	3.51838
14.262	3.03221	3.15348	3.12871	3.38982	3.51966
14.284	3.02781	3.15148	3.12871	3.39568	3.51966
14.307	3.02353	3.14954	3.1287	3.39762	3.52188
14.329	3.01908	3.14954	3.1287	3.40145	3.52405
14.351	3.01377	3.14861	3.1317	3.40242	3.52528
14.373	3.00747	3.14864	3.13169	3.40427	3.5274
14.395	2.99958	3.14663	3.1317	3.4041	3.52957
14.418	2.99338	3.14667	3.13169	3.404	3.53388
14.44	2.98418	3.14773	3.1347	3.40292	3.53718
14.462	2.97441	3.14573	3.13471	3.40286	3.53931
14.485	2.96478	3.14576	3.13669	3.40085	3.54145
14.507	2.95313	3.14576	3.13869	3.40079	3.54357
14.529	2.93993	3.14576	3.13869	3.40079	3.54566
14.551	2.92655	3.14378	3.14068	3.40079	3.54779
14.574	2.91164	3.14378	3.14267	3.40079	3.54987
14.596	2.8957	3.14482	3.14568	3.40388	3.55101
14.618	2.87928	3.14485	3.14767	3.40605	3.55315
14.64	2.861	3.14485	3.14967	3.40807	3.55311
14.663	2.84122	3.14686	3.15365	3.41219	3.55515
14.685	2.81979	3.14686	3.15565	3.41624	3.5551
14.707	2.7969	3.14686	3.15764	3.4203	3.55506
14.729	2.77404	3.14689	3.15963	3.42436	3.55496
14.752	2.74995	3.14692	3.16363	3.43047	3.55498
14.774	2.72587	3.14893	3.16562	3.43651	3.55493
14.796	2.7004	3.14893	3.16962	3.44256	3.55488
14.818	2.67519	3.15094	3.17362	3.44868	3.55489
14.84	2.64859	3.15094	3.17561	3.45467	3.55479
14.863	2.62206	3.15295	3.17962	3.4606	3.55479
14.885	2.59459	3.15298	3.18362	3.46668	3.55268
14.907	2.56759	3.15602	3.18665	3.47166	3.55594
14.929	2.54229	3.15605	3.19066	3.47768	3.55596
14.952	2.51526	3.15807	3.19467	3.48158	3.55596
14.974	2.49051	3.15809	3.19868	3.48549	3.55597
14.996	2.46426	3.16013	3.20069	3.48742	3.55817
15.019	2.44125	3.16212	3.20471	3.48919	3.55817
15.041	2.41787	3.16319	3.20977	3.49426	3.56151
15.063	2.39558	3.16523	3.21379	3.49618	3.5637
15.085	2.37511	3.16727	3.21782	3.49606	3.5659
15.108	2.35698	3.16834	3.22289	3.49908	3.56929
15.13	2.33833	3.17038	3.22491	3.49903	3.57144
15.152	2.32128	3.1724	3.22894	3.50095	3.57364
15.174	2.30651	3.17347	3.23402	3.502	3.57703
15.197	2.29294	3.17551	3.23604	3.504	3.57923
15.219	2.27973	3.17658	3.24113	3.50505	3.58257
15.241	2.26923	3.17862	3.24517	3.50712	3.58477
15.263	2.25925	3.1817	3.24824	3.50817	3.58813
15.285	2.25042	3.18173	3.25228	3.51035	3.59038
15.308	2.24178	3.18482	3.25536	3.51346	3.59374
15.33	2.23632	3.18589	3.26046	3.51664	3.5971
15.352	2.2288	3.18591	3.26249	3.51865	3.59926
15.374	2.22328	3.18901	3.26557	3.52194	3.60053
15.397	2.21926	3.19008	3.26865	3.52712	3.60385
15.419	2.21659	3.19115	3.27174	3.53016	3.60507
15.441	2.21237	3.19222	3.27482	3.53535	3.6063
15.464	2.2099	3.19532	3.2779	3.5385	3.60753
15.486	2.20865	3.19639	3.28099	3.54362	3.60875
15.508	2.20738	3.19746	3.28409	3.54667	3.60779
15.53	2.20606	3.19853	3.28718	3.54965	3.60901
15.552	2.20675	3.20065	3.28931	3.55383	3.61141
15.575	2.20678	3.20172	3.29241	3.55681	3.61048
15.597	2.20678	3.20278	3.29347	3.55968	3.60946
15.619	2.20827	3.20385	3.29657	3.56058	3.61069
15.642	2.21025	3.20395	3.29871	3.56261	3.61094
15.664	2.21159	3.20502	3.29979	3.5633	3.61212
15.686	2.21332	3.20715	3.30398	3.5652	3.61235
15.708	2.21624	3.20619	3.30504	3.5641	3.61359
15.73	2.21793	3.20832	3.30721	3.56391	3.61598
15.753	2.22113	3.21046	3.30937	3.56382	3.61627
15.775	2.22372	3.20949	3.31046	3.56248	3.61745
15.797	2.22519	3.21163	3.3106	3.56235	3.6198
15.82	2.22827	3.21173	3.31277	3.56224	3.62225
15.842	2.23074	3.21076	3.31388	3.56095	3.62559
15.864	2.2322	3.21291	3.31604	3.56084	3.62805
15.886	2.23517	3.21301	3.31825	3.56068	3.63262
15.909	2.23601	3.21408	3.31731	3.55949	3.63379
15.931	2.23882	3.21418	3.31953	3.55932	3.63837
15.953	2.24017	3.21429	3.31969	3.56124	3.64296
15.975	2.24145	3.21643	3.32193	3.56312	3.64749
15.997	2.24373	3.21546	3.32304	3.5618	3.65084
16.02	2.245	3.21759	3.32322	3.56355	3.65537
16.042	2.24627	3.21771	3.32544	3.56545	3.65998
16.064	2.24694	3.21672	3.32656	3.56604	3.66108
16.087	2.2482	3.21885	3.32673	3.56764	3.66562
16.109	2.24887	3.21786	3.32784	3.5703	3.66891
16.131	2.24953	3.2189	3.32689	3.57073	3.67214
16.153	2.2508	3.219	3.3291	3.5723	3.67668
16.176	2.25299	3.22004	3.33021	3.57256	3.67771
16.198	2.25365	3.21901	3.3313	3.57052	3.68084
16.22	2.25585	3.22004	3.33239	3.57087	3.68186
16.242	2.25811	3.22108	3.33141	3.56897	3.68286
16.264	2.25983	3.21899	3.33138	3.56589	3.68253
16.287	2.26196	3.21999	3.33243	3.56163	3.68342
16.309	2.26422	3.22101	3.33351	3.55965	3.68432
16.331	2.26747	3.22094	3.33346	3.55441	3.68184
16.354	2.27066	3.21878	3.33337	3.54699	3.68134
16.376	2.27392	3.2187	3.33537	3.5417	3.67875
16.398	2.27711	3.21862	3.33529	3.53656	3.67615
16.42	2.28036	3.21857	3.33523	3.52949	3.67363
16.442	2.28455	3.21944	3.33403	3.5211	3.66974
16.465	2.2878	3.21935	3.33601	3.51611	3.66711
16.487	2.29205	3.21822	3.33483	3.50812	3.66344
16.509	2.29635	3.21713	3.33575	3.50246	3.6598
16.532	2.30064	3.21605	3.33461	3.49699	3.65626
16.554	2.30494	3.21701	3.33551	3.49134	3.65273
16.576	2.30873	3.21489	3.3333	3.485	3.64808
16.598	2.31296	3.21585	3.33422	3.48162	3.64455
16.621	2.31515	3.21368	3.33197	3.47694	3.63978
16.643	2.31884	3.21152	3.33179	3.47227	3.63501
16.665	2.32247	3.21141	3.33158	3.4676	3.63036
16.687	2.32461	3.20925	3.32934	3.46294	3.62571
16.709	2.32824	3.20914	3.32916	3.46035	3.62107
16.732	2.33036	3.20699	3.32688	3.45551	3.61644
16.754	2.33241	3.20688	3.32671	3.45048	3.61181
16.776	2.33449	3.20473	3.32447	3.44751	3.60719
16.799	2.33448	3.20356	3.32316	3.44138	3.60146
16.821	2.33652	3.20141	3.32094	3.4341	3.59686
16.843	2.33698	3.20127	3.32067	3.42861	3.59224
16.865	2.33751	3.19914	3.31845	3.42132	3.58775
16.887	2.33797	3.197	3.31619	3.41197	3.58317
16.91	2.33843	3.19686	3.31387	3.4042	3.57857
16.932	2.33893	3.19474	3.31165	3.39486	3.57186
16.954	2.33788	3.19262	3.30939	3.38347	3.5674
16.977	2.33838	3.1905	3.30718	3.37209	3.56286
16.999	2.33946	3.18953	3.30612	3.36438	3.55987
17.021	2.33899	3.18852	3.30296	3.35436	3.55665
17.043	2.33956	3.18649	3.30087	3.34379	3.55023
17.066	2.34117	3.18657	3.29886	3.33512	3.54833
17.088	2.34227	3.1856	3.2958	3.32562	3.54524
17.11	2.34334	3.18256	3.29469	3.31811	3.54203
17.132	2.34498	3.18263	3.29064	3.30967	3.54013
17.154	2.34661	3.18068	3.28866	3.3053	3.54027
17.177	2.34976	3.18072	3.2866	3.29884	3.53816
17.199	2.35347	3.17981	3.28565	3.29551	3.53958
17.221	2.35661	3.17782	3.28159	3.29084	3.53747
17.244	2.36036	3.17691	3.27861	3.2893	3.5388
17.266	2.36459	3.17703	3.27669	3.28851	3.54112
17.288	2.36828	3.17609	3.27366	3.28643	3.54234
17.31	2.3741	3.1762	3.27174	3.28516	3.54475
17.333	2.37989	3.17631	3.26978	3.28159	3.54717
17.355	2.38417	3.17643	3.26583	3.27801	3.5496
17.377	2.38997	3.17449	3.26381	3.27156	3.55191
17.399	2.39635	3.17566	3.26093	3.26237	3.55554
17.422	2.40273	3.17478	3.25795	3.25255	3.55907
17.444	2.40911	3.17391	3.25501	3.23834	3.56476
17.466	2.41549	3.17305	3.25203	3.22028	3.56839
17.488	2.42035	3.17218	3.24705	3.19785	3.57195
17.511	2.42676	3.17131	3.24411	3.1716	3.5756
17.533	2.43217	3.17148	3.2401	3.14395	3.58028
17.555	2.43761	3.17168	3.23619	3.11291	3.58518
17.577	2.44304	3.17186	3.23222	3.07778	3.5878
17.599	2.44847	3.17204	3.22825	3.04098	3.59261
17.622	2.45235	3.17019	3.22428	3.00286	3.59525
17.644	2.45779	3.17037	3.22017	2.96278	3.59996
17.666	2.46169	3.16852	3.21414	2.92185	3.60253
17.689	2.46557	3.16868	3.21008	2.881	3.60507
17.711	2.46845	3.16788	3.20505	2.84187	3.60669
17.733	2.47076	3.166	3.19893	2.80456	3.60925
17.755	2.47466	3.16624	3.19493	2.76619	3.60976
17.778	2.47603	3.16552	3.19005	2.73151	3.61386
17.8	2.47835	3.16368	3.18406	2.69827	3.61428
17.822	2.47971	3.16505	3.17714	2.66673	3.61621
17.844	2.4805	3.16325	3.17117	2.63822	3.61458
17.866	2.48127	3.16146	3.1652	2.61044	3.61527
17.889	2.4826	3.16076	3.15826	2.58542	3.61478
17.911	2.48338	3.15897	3.15229	2.55996	3.61537
17.933	2.48254	3.15924	3.14426	2.53856	3.61372
17.956	2.48178	3.15757	3.13651	2.52041	3.61254
17.978	2.48108	3.15597	3.13105	2.50315	3.61165
18	2.47818	3.15529	3.12244	2.48735	3.60936
--	--	--	--	--	--
--	--	--	--	--	--
--	--	--	--	--	--
--	--	--	--	--	--
--	--	--	--	--	--
--	--	--	--	--	--
--	--	--	--	--	--
--	--	--	--	--	--
--	--	--	--	--	--
--	--
--	--

## Sheet: Imaginary part
X	Y	Y	Y	Y	Y
0.2	0.850634	2.92742	3.32851	0.891536	0.484119
0.222	0.678682	2.30021	2.60601	0.620134	0.31146
0.245	0.557564	1.83912	2.07589	0.433706	0.196618
0.267	0.471341	1.4924	1.68077	0.301207	0.119163
0.289	0.405907	1.22185	1.37551	0.204459	0.064452
0.311	0.358028	1.00982	1.13625	0.13347	0.04418
0.334	0.319839	0.840711	0.946701	0.078564	0.046914
0.356	0.290761	0.701015	0.790142	0.052019	0.047878
0.378	0.265771	0.583979	0.662049	0.044813	0.04661
0.4	0.247274	0.487732	0.55781	0.040285	0.049426
0.422	0.232857	0.406889	0.469519	0.034799	0.063675
0.445	0.220519	0.339739	0.397456	0.051279	0.07747
0.467	0.210708	0.280784	0.333986	0.067209	0.087567
0.489	0.202463	0.231513	0.280348	0.081565	0.098106
0.512	0.195709	0.189437	0.234067	0.094324	0.105433
0.534	0.189533	0.151452	0.196377	0.104476	0.114022
0.556	0.184316	0.119146	0.162238	0.113858	0.120122
0.578	0.180687	0.091694	0.132989	0.121479	0.124493
0.601	0.177051	0.066728	0.106245	0.127219	0.126871
0.623	0.173365	0.044252	0.084184	0.130968	0.129214
0.645	0.170287	0.027733	0.063606	0.136025	0.130494
0.667	0.166524	0.027685	0.04635	0.137723	0.130373
0.69	0.162724	0.025447	0.031428	0.13939	0.129957
0.712	0.158886	0.023235	0.016707	0.1388	0.127027
0.734	0.154935	0.023207	0.012556	0.135723	0.123696
0.756	0.150876	0.021029	0.01052	0.134755	0.122216
0.778	0.145753	0.028618	0.009598	0.1304	0.11955
0.801	0.139851	0.037046	0.007594	0.12669	0.119733
0.823	0.133804	0.043258	0.009661	0.120371	0.11963
0.845	0.127626	0.051508	0.017738	0.116174	0.12153
0.867	0.121307	0.05758	0.023719	0.111786	0.123174
0.89	0.114908	0.061515	0.027647	0.107217	0.129085
0.912	0.109113	0.068574	0.034513	0.106466	0.133841
0.934	0.102486	0.072419	0.038343	0.103996	0.139266
0.957	0.095757	0.074169	0.04214	0.101374	0.144448
0.979	0.088984	0.077974	0.043959	0.103468	0.147355
1.001	0.083837	0.079731	0.04577	0.105413	0.152347
1.023	0.079379	0.082539	0.048528	0.111111	0.158432
1.045	0.074152	0.084269	0.05032	0.115082	0.161236
1.068	0.070612	0.084026	0.050202	0.121281	0.164173
1.09	0.068734	0.083802	0.050084	0.12728	0.165113
1.112	0.06755	0.08462	0.050917	0.13451	0.167303
1.135	0.065626	0.084436	0.050831	0.142392	0.166522
1.157	0.065391	0.082313	0.048866	0.15015	0.165954
1.179	0.065112	0.082157	0.046905	0.155508	0.163489
1.201	0.066504	0.080111	0.044973	0.163053	0.161287
1.224	0.067859	0.078069	0.043065	0.170487	0.157124
1.246	0.0692	0.074076	0.041158	0.175747	0.155126
1.268	0.072156	0.072081	0.037366	0.180996	0.151158
1.29	0.073475	0.068165	0.035484	0.184221	0.145263
1.313	0.076408	0.066242	0.031707	0.18759	0.141375
1.335	0.079326	0.062318	0.027919	0.19101	0.137447
1.357	0.082264	0.058433	0.024134	0.192496	0.133557
1.379	0.085796	0.055561	0.021264	0.193217	0.130662
1.402	0.086547	0.050664	0.014592	0.191782	0.127621
1.424	0.089526	0.046772	0.010751	0.191698	0.125612
1.446	0.090941	0.040858	0.006887	0.189616	0.125542
1.468	0.092405	0.036939	0.006879	0.187738	0.125486
1.491	0.093898	0.032995	0.00882	0.183834	0.127358
1.513	0.093265	0.025952	0.007843	0.180962	0.128158
1.535	0.093268	0.021945	0.007832	0.175093	0.132013
1.557	0.093324	0.017911	0.009791	0.171405	0.135835
1.58	0.092815	0.012768	0.008784	0.166547	0.138617
1.602	0.091339	0.008664	0.010756	0.160658	0.142425
1.624	0.08932	0.003429	0.013716	0.153636	0.145305
1.646	0.087881	0.00132	0.017721	0.149845	0.147176
1.668	0.084277	0.000151	0.020715	0.144765	0.150118
1.691	0.082864	8.9e-05	0.02477	0.140879	0.152126
1.713	0.079262	0.00934	0.025772	0.135715	0.153217
1.735	0.076242	0.00931	0.029869	0.133904	0.153411
1.758	0.071579	0.00928	0.031949	0.132015	0.153597
1.78	0.067894	0.008087	0.032957	0.128841	0.152886
1.802	0.064807	0.00805	0.035051	0.12909	0.151235
1.824	0.061057	0.00684	0.033992	0.127956	0.148511
1.847	0.056287	0.006796	0.036093	0.130367	0.144905
1.869	0.052474	0.005568	0.035012	0.131392	0.140192
1.891	0.049276	0.005531	0.035036	0.133697	0.136544
1.913	0.046057	0.0055	0.035055	0.138192	0.132833
1.936	0.042157	0.004266	0.033945	0.141354	0.12592
1.958	0.040547	0.004241	0.033957	0.145825	0.122141
1.98	0.038923	0.004223	0.031881	0.148003	0.11826
2.002	0.037292	0.004205	0.0298	0.152433	0.114358
2.025	0.035653	0.004199	0.027715	0.156817	0.11246
2.047	0.034994	0.002977	0.024493	0.159892	0.10938
2.069	0.034997	0.002979	0.022409	0.162038	0.107377
2.091	0.034998	0.002988	0.020326	0.166398	0.107409
2.114	0.034993	0.003005	0.016164	0.168524	0.107396
2.136	0.036643	0.003022	0.014089	0.168467	0.107382
2.158	0.036631	0.003053	0.012026	0.170611	0.109378
2.18	0.038271	0.003078	0.012044	0.170576	0.111349
2.203	0.039908	0.007388	0.012059	0.168327	0.113315
2.225	0.043841	0.010749	0.013198	0.169573	0.118433
2.247	0.045457	0.015043	0.01322	0.1673	0.120321
2.269	0.04707	0.019316	0.013238	0.16511	0.122232
2.292	0.048677	0.023579	0.013259	0.162873	0.124104
2.314	0.050274	0.027824	0.013284	0.158415	0.125962
2.336	0.052526	0.033225	0.014393	0.155293	0.128967
2.358	0.054117	0.03743	0.014411	0.15308	0.130859
2.381	0.055704	0.041618	0.014427	0.148624	0.130729
2.403	0.057295	0.045788	0.014445	0.144201	0.128585
2.425	0.05952	0.048991	0.015529	0.141039	0.129568
2.447	0.059482	0.053126	0.015538	0.136589	0.127454
2.47	0.059444	0.057253	0.015547	0.134351	0.125369
2.492	0.060048	0.060411	0.016611	0.131165	0.124393
2.514	0.060007	0.064493	0.016615	0.128867	0.122303
2.536	0.059985	0.066505	0.016618	0.126582	0.118212
2.559	0.05898	0.069618	0.017663	0.127782	0.117236
2.581	0.057346	0.071631	0.01967	0.125535	0.113178
2.603	0.055711	0.073621	0.021671	0.125403	0.111125
2.625	0.0557	0.07562	0.021664	0.125271	0.109072
2.648	0.053091	0.078724	0.024689	0.128637	0.108081
2.67	0.051475	0.080731	0.026679	0.1307	0.108046
2.692	0.04985	0.080688	0.026669	0.130569	0.10598
2.714	0.048241	0.082712	0.028661	0.134849	0.105952
2.737	0.047254	0.083767	0.029671	0.138123	0.106946
2.759	0.044013	0.085804	0.029666	0.140204	0.108899
2.781	0.042402	0.085781	0.029665	0.144429	0.108824
2.803	0.040789	0.085781	0.029665	0.146512	0.110802
2.826	0.03917	0.085776	0.029664	0.148546	0.112724
2.848	0.03755	0.085795	0.029668	0.152829	0.114672
2.87	0.03756	0.083736	0.027678	0.154934	0.116618
2.892	0.035945	0.083795	0.027686	0.157084	0.120611
2.914	0.035945	0.083813	0.025697	0.159185	0.120559
2.937	0.035955	0.081791	0.025703	0.161369	0.122557
2.959	0.034333	0.081848	0.023714	0.161381	0.124554
2.981	0.035961	0.079822	0.021721	0.161393	0.124534
3.004	0.035966	0.07781	0.021727	0.161442	0.124568
3.026	0.035972	0.077884	0.019731	0.161575	0.12461
3.048	0.037601	0.075866	0.019736	0.161624	0.124645
3.07	0.037603	0.073849	0.019742	0.159579	0.122721
3.093	0.039232	0.071823	0.019749	0.157519	0.12076
3.115	0.040862	0.069813	0.019755	0.157649	0.118855
3.137	0.042499	0.069878	0.019762	0.15563	0.116921
3.159	0.044122	0.067842	0.019766	0.15134	0.114976
3.182	0.045116	0.06469	0.018719	0.148049	0.111987
3.204	0.046747	0.06266	0.018722	0.146011	0.108031
3.226	0.046748	0.06061	0.018725	0.143893	0.106072
3.248	0.048379	0.05856	0.018728	0.141846	0.104115
3.271	0.050009	0.056503	0.018731	0.139722	0.102149
3.293	0.051639	0.056537	0.018733	0.137626	0.10016
3.315	0.051649	0.054477	0.018736	0.135536	0.100213
3.337	0.05328	0.052411	0.018739	0.135576	0.100239
3.36	0.053289	0.052432	0.01874	0.133443	0.100265
3.382	0.052643	0.049192	0.017667	0.132163	0.099179
3.404	0.054282	0.04711	0.017667	0.132201	0.099184
3.426	0.054291	0.047126	0.017667	0.132239	0.101231
3.449	0.052661	0.047134	0.017668	0.132211	0.10121
3.471	0.052668	0.045038	0.017668	0.134414	0.103208
3.493	0.052685	0.045047	0.017668	0.136627	0.105254
3.515	0.051053	0.045054	0.017668	0.136598	0.107271
3.538	0.051052	0.045045	0.017668	0.138701	0.107199
3.56	0.049428	0.045052	0.017668	0.140871	0.109214
3.582	0.049435	0.045052	0.017668	0.143041	0.111227
3.604	0.047809	0.045052	0.017668	0.145209	0.111204
3.627	0.046182	0.045043	0.015626	0.147301	0.111175
3.649	0.044549	0.045034	0.015627	0.149422	0.11318
3.671	0.044555	0.045027	0.015627	0.14939	0.11318
3.693	0.042921	0.04712	0.015628	0.151508	0.111116
3.716	0.041287	0.047111	0.015629	0.153623	0.11111
3.738	0.041922	0.048244	0.016705	0.154844	0.112181
3.76	0.040295	0.050343	0.016705	0.157001	0.110171
3.782	0.038662	0.052422	0.016704	0.156955	0.108108
3.805	0.038656	0.052401	0.016704	0.156908	0.108101
3.827	0.03865	0.054486	0.016704	0.156861	0.106062
3.849	0.038644	0.056559	0.016703	0.154626	0.106056
3.871	0.038638	0.056536	0.016703	0.154615	0.104017
3.894	0.038638	0.058619	0.016703	0.154615	0.104017
3.916	0.038633	0.060687	0.016702	0.152415	0.103989
3.938	0.038627	0.062752	0.014672	0.152404	0.10193
3.96	0.038616	0.062725	0.014673	0.150171	0.101903
3.983	0.040884	0.065952	0.015736	0.149277	0.102978
4.005	0.040871	0.06801	0.015735	0.147078	0.104958
4.027	0.042494	0.070085	0.015735	0.147111	0.104936
4.049	0.042488	0.072158	0.015734	0.144923	0.106943
4.072	0.044109	0.072124	0.015734	0.144912	0.106868
4.094	0.044103	0.074195	0.015734	0.142724	0.108872
4.116	0.045724	0.076265	0.01371	0.142755	0.108849
4.138	0.047344	0.078351	0.01371	0.140567	0.110851
4.16	0.047344	0.078334	0.01371	0.140567	0.110803
4.183	0.048964	0.080402	0.01371	0.140567	0.11078
4.205	0.048964	0.082486	0.01371	0.140567	0.110756
4.227	0.051217	0.083598	0.014765	0.141828	0.113845
4.25	0.051217	0.085663	0.012744	0.141796	0.111797
4.272	0.051226	0.085686	0.014765	0.141839	0.111828
4.294	0.052853	0.087751	0.014765	0.143995	0.111828
4.316	0.052853	0.087751	0.016786	0.143995	0.109804
4.339	0.052863	0.089859	0.016787	0.146194	0.109834
4.361	0.052863	0.089839	0.016786	0.146161	0.107833
4.383	0.052872	0.091949	0.016787	0.148394	0.105838
4.405	0.052881	0.091949	0.018809	0.14836	0.103835
4.428	0.051262	0.091975	0.018811	0.15056	0.101858
4.45	0.051262	0.091975	0.018811	0.15056	0.099853
4.472	0.05128	0.092001	0.018813	0.15276	0.097873
4.494	0.049667	0.094113	0.018815	0.152806	0.09589
4.517	0.050305	0.095245	0.019873	0.156257	0.094954
4.539	0.048692	0.095273	0.019875	0.156305	0.09498
4.561	0.048692	0.095273	0.019875	0.156269	0.092969
4.583	0.047078	0.095322	0.017855	0.156353	0.092995
4.606	0.047085	0.095322	0.017855	0.156353	0.090982
4.628	0.045454	0.093234	0.017855	0.156353	0.090982
4.65	0.045469	0.093282	0.017858	0.156401	0.091007
4.672	0.045469	0.093282	0.015831	0.156437	0.091007
4.695	0.043837	0.093282	0.015833	0.154245	0.090988
4.717	0.043844	0.093303	0.015833	0.15428	0.093021
4.739	0.043852	0.09333	0.013806	0.154363	0.093046
4.761	0.043852	0.09126	0.013806	0.15217	0.093026
4.784	0.043852	0.09126	0.013807	0.152204	0.095059
4.806	0.043852	0.09126	0.011778	0.150045	0.095039
4.828	0.043852	0.09128	0.011778	0.150045	0.097071
4.85	0.044493	0.090328	0.012843	0.151349	0.098148
4.873	0.044493	0.090349	0.010813	0.149188	0.098126
4.895	0.044486	0.090349	0.010813	0.149188	0.098126
4.917	0.044486	0.090369	0.008783	0.149222	0.098126
4.939	0.046119	0.088277	0.008783	0.149222	0.098126
4.962	0.04611	0.088271	0.008783	0.149176	0.098098
4.984	0.046102	0.088271	0.006752	0.14921	0.098098
5.006	0.047734	0.088271	0.006752	0.14921	0.09812
5.028	0.047734	0.088291	0.006751	0.14921	0.096088
5.051	0.049348	0.088265	0.004722	0.15136	0.096061
5.073	0.049348	0.086193	0.00472	0.15136	0.096082
5.095	0.049348	0.086193	0.00472	0.15136	0.094051
5.117	0.050971	0.086193	0.00472	0.153555	0.094071
5.14	0.050971	0.086193	0.002687	0.153555	0.092039
5.162	0.050961	0.086187	0.00269	0.155702	0.092034
5.184	0.052591	0.086187	0.00269	0.155702	0.092034
5.206	0.051953	0.085046	0.001623	0.156591	0.090957
5.229	0.051953	0.085046	0.001623	0.156591	0.090957
5.251	0.051953	0.087139	0.001621	0.158786	0.090977
5.273	0.051953	0.087139	0.001621	0.158786	0.090977
5.295	0.053573	0.087134	0.001624	0.16093	0.090952
5.317	0.053582	0.087134	0.001624	0.16093	0.090952
5.34	0.053582	0.087134	0.001624	0.163123	0.092984
5.362	0.051952	0.089226	0.001624	0.163123	0.092984
5.384	0.051952	0.089226	0.001624	0.163123	0.092984
5.407	0.05196	0.089226	0.001624	0.163123	0.095016
5.429	0.051331	0.090204	0.000554	0.161905	0.093965
5.451	0.051331	0.090204	0.002588	0.164099	0.093965
5.473	0.051339	0.092277	0.002588	0.164137	0.095998
5.496	0.051339	0.092277	0.002588	0.164137	0.095998
5.518	0.049715	0.09437	0.002588	0.164137	0.095998
5.54	0.049715	0.09437	0.004619	0.164137	0.095998
5.562	0.049724	0.09649	0.004616	0.164224	0.096024
5.585	0.049724	0.09649	0.004618	0.164224	0.096024
5.607	0.049732	0.098583	0.004618	0.164224	0.096024
5.629	0.049091	0.097442	0.005583	0.16299	0.094946
5.651	0.049099	0.099541	0.00558	0.163039	0.094991
5.674	0.047467	0.099541	0.00558	0.163039	0.092957
5.696	0.047467	0.101635	0.007613	0.163075	0.092957
5.718	0.049099	0.101635	0.007613	0.163075	0.092976
5.74	0.049108	0.103758	0.009643	0.163125	0.093001
5.763	0.049108	0.105852	0.009643	0.16536	0.093001
5.785	0.049108	0.105829	0.009644	0.16536	0.093001
5.807	0.049108	0.107923	0.011675	0.16536	0.093001
5.829	0.049116	0.107954	0.011675	0.16761	0.093026
5.851	0.049116	0.110048	0.011675	0.16761	0.093026
5.874	0.05075	0.110048	0.011675	0.16981	0.093026
5.896	0.05075	0.112143	0.013707	0.169848	0.093026
5.918	0.05075	0.112143	0.013707	0.172049	0.093026
5.941	0.050751	0.11427	0.013706	0.172101	0.09305
5.963	0.052385	0.116339	0.013706	0.174302	0.09305
5.985	0.052385	0.116339	0.015739	0.174302	0.095087
6.007	0.052385	0.118434	0.015739	0.176503	0.095087
6.03	0.052385	0.118434	0.015739	0.178705	0.095087
6.052	0.054018	0.118434	0.015739	0.178705	0.097104
6.074	0.05401	0.120529	0.015738	0.180947	0.097104
6.096	0.05401	0.120529	0.01777	0.180947	0.097104
6.119	0.05401	0.122623	0.01777	0.183148	0.097104
6.141	0.05401	0.122623	0.01777	0.183148	0.09914
6.163	0.05401	0.124718	0.01777	0.185392	0.09914
6.185	0.055643	0.124718	0.01777	0.185392	0.09914
6.208	0.055633	0.124682	0.017769	0.187537	0.099113
6.23	0.056274	0.127918	0.018835	0.188859	0.100194
6.252	0.056274	0.127918	0.018835	0.188859	0.100215
6.274	0.056283	0.127918	0.018835	0.191061	0.100215
6.297	0.056283	0.130012	0.018835	0.191105	0.100215
6.319	0.05465	0.130012	0.018835	0.191105	0.100215
6.341	0.05464	0.129973	0.018833	0.193292	0.100209
6.363	0.05464	0.130003	0.018833	0.193292	0.100209
6.386	0.05464	0.132097	0.018833	0.193336	0.100209
6.408	0.054649	0.132097	0.018835	0.195539	0.100209
6.43	0.055291	0.133239	0.019901	0.196865	0.101312
6.452	0.055291	0.135333	0.019901	0.196865	0.101312
6.475	0.053647	0.135292	0.017868	0.199006	0.101284
6.497	0.053647	0.135292	0.017868	0.199052	0.10332
6.519	0.053656	0.135292	0.017868	0.201256	0.103343
6.541	0.053656	0.137386	0.017868	0.201302	0.103343
6.564	0.053656	0.137386	0.017868	0.203506	0.103343
6.586	0.053656	0.137386	0.017868	0.203506	0.103343
6.608	0.053656	0.139512	0.017868	0.205758	0.103343
6.63	0.053665	0.139512	0.017868	0.207963	0.105379
6.652	0.054307	0.140653	0.018934	0.209245	0.106461
6.675	0.054307	0.140653	0.018934	0.211499	0.106461
6.697	0.054307	0.142747	0.018936	0.213704	0.106461
6.719	0.054307	0.142747	0.018936	0.215909	0.108497
6.742	0.054307	0.142747	0.018936	0.218114	0.108497
6.764	0.054316	0.144841	0.020967	0.220371	0.108497
6.786	0.054316	0.144841	0.020967	0.220371	0.108497
6.808	0.054316	0.146935	0.020967	0.222577	0.108497
6.831	0.054316	0.146935	0.022997	0.224782	0.108497
6.853	0.05595	0.149028	0.022997	0.226988	0.108497
6.875	0.05595	0.149028	0.022997	0.229247	0.108473
6.897	0.05595	0.149028	0.022997	0.231454	0.108473
6.92	0.05597	0.151169	0.025033	0.233735	0.108504
6.942	0.05597	0.151169	0.025033	0.235997	0.108504
6.964	0.056614	0.154406	0.0261	0.239491	0.109585
6.986	0.058248	0.154406	0.028131	0.241698	0.109585
7.009	0.058248	0.1565	0.028126	0.241698	0.109561
7.031	0.05826	0.158644	0.028132	0.244042	0.109592
7.053	0.05826	0.158644	0.028132	0.246251	0.109592
7.075	0.05827	0.16074	0.030164	0.248519	0.109592
7.098	0.05827	0.1607	0.030164	0.250729	0.109592
7.12	0.05827	0.162795	0.030164	0.252938	0.109592
7.142	0.059917	0.164941	0.030171	0.255291	0.109624
7.164	0.059917	0.164941	0.032203	0.257501	0.109624
7.186	0.059917	0.167037	0.032203	0.259712	0.109624
7.209	0.059917	0.169132	0.032197	0.261985	0.109624
7.231	0.059928	0.171227	0.032197	0.264197	0.109624
7.253	0.05994	0.171239	0.034237	0.266558	0.109656
7.276	0.05994	0.173335	0.034237	0.26877	0.109681
7.298	0.060585	0.176574	0.035305	0.274488	0.110765
7.32	0.060585	0.178669	0.035298	0.276767	0.110765
7.342	0.060585	0.178625	0.035298	0.27898	0.110765
7.365	0.060585	0.18072	0.037329	0.281193	0.110765
7.387	0.060585	0.182815	0.037329	0.285619	0.110765
7.409	0.060596	0.184864	0.037329	0.287832	0.110791
7.431	0.060596	0.186958	0.037321	0.292329	0.110791
7.454	0.060596	0.189052	0.037321	0.294543	0.110791
7.476	0.062233	0.189005	0.039353	0.29897	0.110791
7.498	0.062233	0.191099	0.039353	0.301184	0.110791
7.52	0.062233	0.193193	0.039353	0.305611	0.110816
7.543	0.062233	0.195238	0.039344	0.307825	0.110816
7.565	0.062233	0.197332	0.039344	0.312252	0.110816
7.587	0.062233	0.199375	0.039344	0.31668	0.112855
7.609	0.062878	0.200515	0.04041	0.320187	0.113941
7.632	0.062878	0.202608	0.042431	0.324614	0.113941
7.654	0.064515	0.204649	0.042431	0.328962	0.113941
7.676	0.064515	0.206741	0.042431	0.333389	0.113941
7.698	0.064515	0.208781	0.042431	0.335602	0.113941
7.721	0.064515	0.210873	0.042431	0.340028	0.113941
7.743	0.064501	0.212842	0.042409	0.344341	0.113907
7.765	0.06615	0.212842	0.042409	0.348681	0.115945
7.787	0.06615	0.214878	0.042409	0.353105	0.115945
7.81	0.06615	0.216968	0.042409	0.357529	0.115945
7.832	0.06615	0.219002	0.042409	0.361953	0.115945
7.854	0.06615	0.221036	0.042409	0.366288	0.115945
7.876	0.067772	0.220964	0.042388	0.370589	0.117949
7.899	0.067772	0.222996	0.044416	0.37501	0.117949
7.921	0.067772	0.225084	0.044416	0.379432	0.117949
7.943	0.067772	0.227114	0.044416	0.38376	0.117949
7.965	0.067784	0.229201	0.044416	0.388181	0.117976
7.987	0.067784	0.229143	0.044416	0.392601	0.120015
8.01	0.069406	0.231096	0.044403	0.396793	0.119979
8.032	0.069406	0.233181	0.044403	0.403421	0.119979
8.054	0.069406	0.235207	0.044403	0.407739	0.119979
8.076	0.069419	0.235147	0.044403	0.414365	0.120007
8.099	0.069419	0.237231	0.044403	0.418782	0.122046
8.121	0.069404	0.239177	0.04439	0.425163	0.122009
8.143	0.069417	0.239177	0.04439	0.431679	0.122009
8.165	0.069417	0.241199	0.04439	0.436093	0.122038
8.188	0.069417	0.243219	0.04439	0.442605	0.122038
8.21	0.06943	0.245301	0.04439	0.449114	0.122038
8.232	0.06943	0.245239	0.04439	0.45562	0.122066
8.255	0.06943	0.247257	0.04439	0.462122	0.124105
8.277	0.069428	0.249257	0.044378	0.468466	0.124068
8.299	0.069428	0.249194	0.044378	0.47496	0.124097
8.321	0.069428	0.251209	0.044378	0.481332	0.124097
8.343	0.06944	0.253288	0.044388	0.487698	0.124097
8.366	0.06944	0.253224	0.044388	0.494179	0.124126
8.388	0.069453	0.255237	0.044388	0.502733	0.124126
8.41	0.069453	0.257315	0.044388	0.50908	0.124155
8.432	0.069466	0.257249	0.044388	0.515293	0.124155
8.455	0.069466	0.25926	0.044398	0.521625	0.124184
8.477	0.071117	0.25926	0.044398	0.527951	0.124184
8.499	0.071117	0.26127	0.044398	0.534138	0.124213
8.521	0.07113	0.263279	0.044408	0.540315	0.124242
8.544	0.07113	0.263279	0.044408	0.546482	0.124242
8.566	0.071128	0.265201	0.044396	0.552456	0.124234
8.588	0.071128	0.265133	0.044406	0.558462	0.124263
8.611	0.071141	0.267207	0.044406	0.564596	0.124263
8.633	0.071141	0.269212	0.044406	0.568396	0.124292
8.655	0.071154	0.269143	0.044416	0.574367	0.124321
8.677	0.071183	0.271304	0.044429	0.578339	0.124388
8.7	0.072822	0.271235	0.044439	0.582112	0.126432
8.722	0.072836	0.273308	0.044439	0.585875	0.126461
8.744	0.072849	0.27531	0.044449	0.589482	0.126491
8.766	0.072849	0.275239	0.044449	0.593226	0.12652
8.788	0.072863	0.277312	0.044459	0.596811	0.128596
8.811	0.074517	0.279312	0.044459	0.600537	0.128626
8.833	0.074531	0.27924	0.044469	0.601939	0.128626
8.855	0.074545	0.281311	0.044469	0.605494	0.130702
8.877	0.074559	0.281239	0.04448	0.606883	0.130733
8.9	0.076215	0.283309	0.04448	0.608265	0.130764
8.922	0.076215	0.285306	0.04449	0.609487	0.132842
8.944	0.077871	0.285232	0.04449	0.610857	0.132873
8.966	0.077886	0.287302	0.0445	0.609921	0.132904
8.989	0.077278	0.288282	0.043454	0.608155	0.133958
9.011	0.078936	0.288282	0.045487	0.609361	0.133988
9.033	0.07895	0.290277	0.045497	0.60629	0.134019
9.056	0.080609	0.292271	0.045497	0.605356	0.136103
9.078	0.080624	0.294339	0.045507	0.602294	0.136165
9.1	0.082284	0.294263	0.045517	0.599239	0.136197
9.122	0.082314	0.296255	0.045517	0.596035	0.138314
9.144	0.081672	0.29714	0.044455	0.589716	0.13724
9.167	0.083366	0.299304	0.044476	0.584766	0.137343
9.189	0.083381	0.301294	0.044476	0.579484	0.139464
9.211	0.08506	0.301217	0.044486	0.572258	0.139527
9.233	0.085075	0.303206	0.044495	0.562801	0.141619
9.256	0.084445	0.304089	0.04342	0.554482	0.142631
9.278	0.086109	0.306155	0.043429	0.542989	0.142695
9.3	0.086158	0.308241	0.04344	0.533943	0.144864
9.322	0.08784	0.310227	0.043448	0.522654	0.146993
9.345	0.087192	0.311031	0.042379	0.50819	0.148006
9.367	0.088874	0.313015	0.042379	0.492808	0.150138
9.389	0.088905	0.314998	0.042387	0.477599	0.152238
9.412	0.09059	0.31698	0.042395	0.462308	0.154374
9.434	0.089955	0.319843	0.043357	0.441926	0.157457
9.456	0.091644	0.321925	0.043375	0.422955	0.159642
9.478	0.093331	0.323822	0.043375	0.401811	0.161748
9.501	0.093363	0.325799	0.043383	0.378843	0.165964
9.523	0.095052	0.327692	0.043391	0.351766	0.168073
9.545	0.096072	0.328489	0.042309	0.323871	0.171165
9.567	0.09612	0.332435	0.042316	0.295148	0.173277
9.589	0.097832	0.334343	0.042325	0.26888	0.177515
9.612	0.099525	0.336227	0.042332	0.25299	0.17963
9.634	0.10122	0.338023	0.042332	0.243138	0.183862
9.656	0.102241	0.33873	0.041255	0.236284	0.186923
9.678	0.103955	0.340521	0.041255	0.230411	0.189042
9.701	0.105674	0.340368	0.04127	0.228727	0.193296
9.723	0.107392	0.342155	0.041276	0.226964	0.19546
9.745	0.110759	0.341805	0.041276	0.227243	0.199664
9.768	0.112481	0.343586	0.039235	0.227522	0.20387
9.79	0.115873	0.343233	0.039235	0.229855	0.208123
9.812	0.1176	0.340842	0.039241	0.23008	0.212334
9.834	0.121023	0.340511	0.039248	0.232435	0.216658
9.857	0.124447	0.338126	0.039254	0.234722	0.220875
9.879	0.127854	0.335658	0.041304	0.234894	0.225144
9.901	0.131288	0.333281	0.041304	0.237128	0.229417
9.923	0.136424	0.328796	0.043361	0.239364	0.235782
9.945	0.1416	0.324425	0.04337	0.241618	0.242224
9.968	0.146782	0.317937	0.045428	0.241736	0.248603
9.99	0.153682	0.311467	0.045428	0.243918	0.254988
10.012	0.164024	0.302996	0.047488	0.246102	0.263472
10.035	0.179522	0.294547	0.047488	0.246162	0.271903
10.057	0.20854	0.282098	0.049548	0.248346	0.2804
10.079	0.240757	0.269768	0.051613	0.248485	0.288992
10.101	0.269369	0.257381	0.051613	0.250672	0.299606
10.124	0.294137	0.241084	0.053675	0.250672	0.31016
10.146	0.314003	0.220821	0.053675	0.250734	0.32289
10.168	0.332878	0.199678	0.056835	0.251913	0.334619
10.19	0.347683	0.169694	0.058904	0.252055	0.347397
10.212	0.362368	0.12783	0.058904	0.252055	0.362099
10.235	0.375254	0.112386	0.060971	0.252055	0.374701
10.257	0.386482	0.110663	0.060971	0.252055	0.389404
10.279	0.396688	0.111929	0.064124	0.253298	0.405176
10.302	0.40609	0.112118	0.066193	0.253298	0.419684
10.324	0.415551	0.114345	0.068267	0.253379	0.434311
10.346	0.421619	0.116545	0.068267	0.251249	0.448693
10.368	0.429936	0.121802	0.071438	0.252495	0.464209
10.39	0.434205	0.125969	0.073495	0.252495	0.478437
10.413	0.438456	0.128102	0.073495	0.250364	0.490545
10.435	0.443358	0.133324	0.076669	0.251547	0.503657
10.457	0.446012	0.135475	0.078749	0.249561	0.515751
10.48	0.448551	0.137587	0.080808	0.249561	0.52545
10.502	0.449426	0.141711	0.082866	0.247429	0.535118
10.524	0.450948	0.14491	0.086046	0.248614	0.543807
10.546	0.450158	0.146993	0.088105	0.246545	0.551206
10.569	0.449366	0.14904	0.088105	0.246545	0.558577
10.591	0.447577	0.152208	0.091265	0.245598	0.564966
10.613	0.445143	0.152247	0.093347	0.24566	0.570213
10.635	0.441181	0.154343	0.095435	0.243608	0.57548
10.657	0.437762	0.157517	0.100659	0.244795	0.579587
10.68	0.433715	0.157517	0.102719	0.244795	0.58257
10.702	0.428052	0.159566	0.104779	0.242661	0.583486
10.724	0.423032	0.160693	0.107943	0.243911	0.585478
10.747	0.415863	0.162743	0.11003	0.243911	0.586371
10.769	0.407097	0.162743	0.112091	0.241777	0.585218
10.791	0.39989	0.164792	0.116213	0.241777	0.581886
10.813	0.390176	0.165878	0.119377	0.242965	0.581797
10.836	0.379877	0.165878	0.123499	0.242965	0.578614
10.858	0.369686	0.167927	0.12556	0.242965	0.573418
10.88	0.35845	0.169013	0.130785	0.242019	0.569141
10.902	0.346715	0.169013	0.132846	0.242019	0.563971
10.925	0.333414	0.171062	0.136967	0.242019	0.556808
10.947	0.318554	0.171062	0.141089	0.242019	0.549669
10.969	0.302207	0.171062	0.145211	0.242019	0.540553
10.991	0.286494	0.172102	0.150397	0.243143	0.532628
11.014	0.268756	0.172159	0.154568	0.241092	0.523737
11.036	0.249453	0.174209	0.15869	0.241092	0.512851
11.058	0.228645	0.174209	0.16277	0.241092	0.502
11.08	0.206322	0.174209	0.166891	0.238958	0.491185
11.102	0.184099	0.174162	0.173027	0.238958	0.478427
11.125	0.159733	0.173077	0.176045	0.237708	0.464715
11.147	0.134418	0.173077	0.182178	0.235575	0.450193
11.169	0.104347	0.173077	0.188308	0.235575	0.435715
11.192	0.077623	0.173031	0.194434	0.233442	0.419315
11.214	0.07309	0.175079	0.200506	0.233442	0.402965
11.236	0.071665	0.175079	0.206624	0.231309	0.384806
11.258	0.071811	0.175079	0.212685	0.229175	0.364738
11.28	0.070302	0.175033	0.218738	0.229175	0.344722
11.303	0.070402	0.175033	0.224786	0.227101	0.320941
11.325	0.070502	0.175033	0.230767	0.227101	0.297288
11.347	0.072192	0.175033	0.236738	0.224967	0.271798
11.37	0.072248	0.174928	0.24262	0.222759	0.242363
11.392	0.072321	0.174928	0.24857	0.222817	0.213159
11.414	0.074002	0.174928	0.254511	0.220683	0.18201
11.436	0.074061	0.174881	0.25833	0.22074	0.149275
11.459	0.075746	0.174881	0.264182	0.218606	0.113884
11.481	0.075806	0.176928	0.267982	0.218663	0.098285
11.503	0.077479	0.17688	0.271773	0.216528	0.108436
11.525	0.077526	0.17688	0.275556	0.216584	0.116633
11.547	0.07858	0.1758	0.278191	0.215394	0.12177
11.57	0.080241	0.1758	0.281884	0.21545	0.127953
11.592	0.08192	0.175753	0.283539	0.213369	0.132086
11.614	0.081968	0.175753	0.285189	0.213369	0.136226
11.637	0.083633	0.175753	0.286758	0.215561	0.140375
11.659	0.085316	0.175753	0.288396	0.215561	0.144496
11.681	0.086984	0.175706	0.289951	0.215561	0.148623
11.703	0.088654	0.175706	0.289489	0.215616	0.150745
11.725	0.090324	0.175706	0.289026	0.215616	0.154844
11.748	0.091996	0.175706	0.286558	0.215616	0.156934
11.77	0.092032	0.17566	0.28402	0.217809	0.159026
11.792	0.093706	0.17566	0.281566	0.217809	0.163136
11.814	0.095382	0.17566	0.277048	0.217809	0.165233
11.837	0.097039	0.17566	0.272545	0.217809	0.167332
11.859	0.098717	0.17566	0.266071	0.217809	0.169433
11.881	0.098087	0.174535	0.258614	0.216616	0.170477
11.904	0.099765	0.174535	0.25021	0.21656	0.172539
11.926	0.101425	0.172492	0.239862	0.21656	0.174644
11.948	0.100813	0.171414	0.228499	0.215367	0.175646
11.97	0.102474	0.171414	0.216209	0.215367	0.177754
11.993	0.102493	0.171414	0.200048	0.21323	0.181843
12.015	0.103522	0.170336	0.182981	0.212037	0.182846
12.037	0.103542	0.170292	0.169872	0.209899	0.184914
12.059	0.105224	0.170292	0.147733	0.209899	0.186983
12.082	0.10459	0.167171	0.122693	0.206569	0.187987
12.104	0.104609	0.167171	0.09792	0.204431	0.190012
12.126	0.103992	0.166094	0.068812	0.2011	0.191016
12.148	0.105656	0.166094	0.042816	0.199012	0.193087
12.17	0.105038	0.165016	0.021786	0.19568	0.194045
12.193	0.105076	0.162973	0.00576	0.193589	0.194045
12.215	0.104437	0.161895	0.002713	0.190301	0.195049
12.237	0.105463	0.160818	0.001667	0.187011	0.193981
12.259	0.1055	0.160818	0.003669	0.184959	0.193981
12.282	0.104876	0.157697	0.008653	0.181663	0.192956
12.304	0.106522	0.15765	0.012672	0.181693	0.1929
12.326	0.105898	0.15661	0.017663	0.178435	0.191875
12.349	0.106922	0.155533	0.020644	0.177315	0.190806
12.371	0.106313	0.152412	0.021613	0.174048	0.189779
12.393	0.108	0.152412	0.02564	0.174126	0.187793
12.415	0.10735	0.151291	0.026609	0.175095	0.186711
12.438	0.108373	0.150214	0.027579	0.174004	0.185681
12.46	0.110062	0.148172	0.029594	0.176231	0.183733
12.482	0.111064	0.147087	0.03056	0.177236	0.182689
12.504	0.112105	0.146011	0.031531	0.178253	0.181654
12.527	0.113774	0.143929	0.033544	0.180471	0.181682
12.549	0.114797	0.142853	0.034513	0.183642	0.182716
12.571	0.115817	0.14174	0.033467	0.186762	0.181668
12.593	0.11751	0.14177	0.035481	0.191152	0.183776
12.615	0.120169	0.140658	0.034434	0.194274	0.182726
12.638	0.121193	0.137542	0.035404	0.199608	0.183757
12.66	0.122866	0.137507	0.035402	0.206064	0.185781
12.682	0.125527	0.136426	0.034358	0.209189	0.186764
12.704	0.12722	0.136392	0.034357	0.2156	0.190823
12.727	0.128245	0.135319	0.035326	0.223055	0.191817
12.749	0.13158	0.135285	0.035326	0.229461	0.193841
12.771	0.132583	0.132168	0.034283	0.234646	0.194786
12.794	0.13426	0.132136	0.034284	0.240994	0.196771
12.816	0.137598	0.132104	0.036295	0.247333	0.198794
12.838	0.138601	0.131028	0.035254	0.250249	0.199699
12.86	0.140279	0.130997	0.035254	0.25652	0.201681
12.882	0.141936	0.130966	0.035255	0.260632	0.20163
12.905	0.14294	0.129891	0.034216	0.263534	0.200504
12.927	0.146281	0.129861	0.034217	0.265433	0.200493
12.949	0.14796	0.129831	0.034219	0.269468	0.200442
12.972	0.149641	0.129801	0.034219	0.269217	0.198362
12.994	0.151344	0.129795	0.036227	0.271043	0.198351
13.016	0.152998	0.131767	0.036228	0.270712	0.196262
13.038	0.15468	0.131736	0.036228	0.268328	0.19426
13.06	0.156362	0.131705	0.036228	0.268018	0.194287
13.083	0.158068	0.131675	0.036229	0.263517	0.192284
13.105	0.160429	0.132731	0.037262	0.262321	0.193385
13.127	0.162138	0.132699	0.037262	0.257833	0.193451
13.15	0.165488	0.134696	0.037261	0.251237	0.193554
13.172	0.167169	0.134632	0.039262	0.246755	0.195604
13.194	0.171227	0.135657	0.04029	0.2414	0.198822
13.216	0.172941	0.135624	0.040289	0.234892	0.20296
13.239	0.177005	0.138672	0.041314	0.229602	0.208225
13.261	0.180391	0.138638	0.041312	0.22316	0.216492
13.283	0.184491	0.139658	0.042335	0.217929	0.223769
13.305	0.189551	0.139623	0.042332	0.211545	0.234047
13.327	0.19363	0.142663	0.043353	0.204213	0.243329
13.35	0.199415	0.143678	0.044372	0.199035	0.256696
13.372	0.205214	0.14473	0.047391	0.196018	0.270085
13.394	0.212	0.146713	0.047385	0.189686	0.282254
13.417	0.219444	0.147724	0.048401	0.184548	0.295501
13.439	0.22522	0.148701	0.049415	0.181518	0.31064
13.461	0.234438	0.149749	0.050429	0.178537	0.323808
13.483	0.241904	0.152775	0.05144	0.175504	0.338747
13.506	0.251051	0.153779	0.052449	0.17462	0.349578
13.528	0.260261	0.15479	0.053468	0.173748	0.362346
13.55	0.269425	0.155791	0.054465	0.172864	0.370907
13.572	0.278656	0.158815	0.055483	0.171993	0.379453
13.595	0.289578	0.159859	0.0565	0.173277	0.385943
13.617	0.300396	0.160817	0.057492	0.174471	0.390177
13.639	0.311341	0.16186	0.056518	0.175761	0.392584
13.661	0.322241	0.162862	0.057522	0.179131	0.390864
13.684	0.333151	0.165919	0.058537	0.180387	0.389143
13.706	0.344007	0.166919	0.059553	0.183765	0.385513
13.728	0.356617	0.16796	0.060554	0.189223	0.377897
13.75	0.367485	0.168958	0.05958	0.192563	0.370392
13.772	0.379343	0.168914	0.059565	0.194733	0.359983
13.795	0.389522	0.16887	0.059551	0.199027	0.347612
13.817	0.401316	0.16887	0.057563	0.201199	0.335437
13.839	0.413187	0.168826	0.057549	0.205445	0.321297
13.861	0.424984	0.168782	0.057549	0.209691	0.30733
13.884	0.435097	0.168738	0.055549	0.21176	0.295427
13.906	0.446896	0.168738	0.055549	0.216005	0.281541
13.928	0.458015	0.167709	0.052552	0.216969	0.266853
13.95	0.469117	0.164619	0.051528	0.217864	0.254049
13.973	0.478446	0.16354	0.048531	0.21876	0.243277
13.995	0.489567	0.162512	0.045535	0.219724	0.232611
14.017	0.50058	0.161434	0.044523	0.22062	0.223892
14.04	0.511589	0.160398	0.041517	0.221516	0.215147
14.062	0.521724	0.158397	0.03954	0.221531	0.211464
14.084	0.53273	0.157322	0.038522	0.220307	0.206672
14.106	0.543734	0.156249	0.035524	0.219084	0.203915
14.129	0.554758	0.155221	0.032532	0.217929	0.203161
14.151	0.567442	0.152142	0.031517	0.216708	0.204353
14.173	0.579134	0.152142	0.029531	0.214589	0.206593
14.195	0.590152	0.151115	0.026535	0.213482	0.209812
14.217	0.602828	0.148038	0.023536	0.210192	0.214992
14.24	0.616085	0.148003	0.023536	0.210192	0.221238
14.262	0.628779	0.14701	0.020537	0.206961	0.226398
14.284	0.643706	0.146977	0.018551	0.206961	0.234635
14.307	0.657932	0.143904	0.015552	0.203714	0.239691
14.329	0.672842	0.143904	0.015552	0.201638	0.24789
14.351	0.687079	0.142877	0.012545	0.200521	0.252967
14.373	0.703526	0.140871	0.010557	0.200565	0.259097
14.395	0.718145	0.14084	0.012545	0.198486	0.265171
14.418	0.733872	0.139807	0.013519	0.197396	0.27018
14.44	0.75184	0.137837	0.0155	0.197495	0.274246
14.462	0.767937	0.137807	0.019478	0.197538	0.276271
14.485	0.783326	0.136775	0.020449	0.198528	0.27717
14.507	0.800896	0.136775	0.022437	0.19857	0.279195
14.529	0.816603	0.136775	0.024427	0.200741	0.279195
14.551	0.833939	0.13474	0.026416	0.200785	0.279195
14.574	0.849403	0.13474	0.028407	0.202957	0.279195
14.596	0.864849	0.134774	0.030399	0.205144	0.279333
14.618	0.87939	0.133741	0.031372	0.206134	0.276301
14.64	0.894372	0.133741	0.033366	0.208265	0.276361
14.663	0.907462	0.133769	0.035362	0.212572	0.274453
14.685	0.920315	0.133769	0.037358	0.214703	0.274572
14.707	0.931269	0.133769	0.039355	0.216834	0.27469
14.729	0.942154	0.131763	0.041354	0.221097	0.274809
14.752	0.950512	0.130729	0.040334	0.222043	0.275944
14.774	0.9578	0.130756	0.042334	0.224174	0.278155
14.796	0.963208	0.130756	0.044339	0.226305	0.280369
14.818	0.967946	0.131756	0.045317	0.227251	0.281505
14.84	0.969808	0.131756	0.04732	0.231514	0.285761
14.863	0.97163	0.131782	0.047327	0.231514	0.292063
14.885	0.969394	0.130747	0.048306	0.23241	0.295246
14.907	0.967952	0.130804	0.050317	0.234656	0.30158
14.929	0.962675	0.129767	0.051296	0.235602	0.306816
14.952	0.957794	0.129792	0.051303	0.235602	0.313082
14.974	0.949347	0.128755	0.052281	0.236548	0.320308
14.996	0.940741	0.127741	0.053255	0.235411	0.325424
15.019	0.93153	0.129776	0.053262	0.235411	0.333683
15.041	0.918653	0.128766	0.054243	0.23647	0.338967
15.063	0.905823	0.127749	0.053208	0.235329	0.344091
15.085	0.891673	0.126731	0.054182	0.234188	0.349144
15.108	0.876405	0.125717	0.053145	0.233105	0.354366
15.13	0.861015	0.124696	0.054116	0.234097	0.35737
15.152	0.845876	0.125688	0.053072	0.23295	0.362501
15.174	0.829613	0.12467	0.052026	0.231861	0.365603
15.197	0.811862	0.123645	0.052994	0.230711	0.368683
15.219	0.795902	0.122623	0.051943	0.231757	0.371787
15.241	0.778622	0.121596	0.050888	0.230603	0.372816
15.263	0.761568	0.120589	0.051853	0.231646	0.375921
15.285	0.744045	0.120511	0.049738	0.229288	0.375845
15.308	0.728786	0.1195	0.048674	0.230327	0.379026
15.33	0.712342	0.118469	0.047604	0.231365	0.380152
15.352	0.695631	0.117419	0.048566	0.232348	0.383236
15.374	0.680272	0.115349	0.046433	0.232138	0.383253
15.397	0.664071	0.114313	0.045357	0.235321	0.386512
15.419	0.649557	0.113276	0.044279	0.236315	0.39176
15.441	0.634925	0.112236	0.043197	0.237309	0.395026
15.464	0.618412	0.110151	0.041045	0.239242	0.399165
15.486	0.604077	0.109107	0.039956	0.240234	0.404502
15.508	0.58975	0.108061	0.038864	0.243338	0.409766
15.53	0.575433	0.107014	0.037769	0.24433	0.417103
15.552	0.561359	0.105975	0.036668	0.247529	0.422482
15.575	0.548686	0.104923	0.035567	0.24848	0.429833
15.597	0.535007	0.104932	0.033513	0.252801	0.438318
15.619	0.522446	0.103878	0.032407	0.253794	0.445599
15.642	0.509985	0.102824	0.031294	0.256955	0.452997
15.664	0.497925	0.10283	0.031276	0.259167	0.463495
15.686	0.487482	0.102843	0.029183	0.261393	0.472042
15.708	0.474993	0.101779	0.028081	0.262387	0.477174
15.73	0.464532	0.099756	0.028042	0.264659	0.485642
15.753	0.454154	0.099766	0.025956	0.26473	0.492037
15.775	0.445197	0.099767	0.025936	0.266948	0.500389
15.797	0.436752	0.100848	0.027	0.270452	0.505848
15.82	0.427866	0.100855	0.024911	0.270572	0.512257
15.842	0.419407	0.101928	0.025982	0.271906	0.517592
15.864	0.411946	0.099902	0.023891	0.272027	0.52401
15.886	0.403555	0.100983	0.024945	0.273429	0.529489
15.909	0.396524	0.102065	0.026036	0.274726	0.532747
15.931	0.391174	0.103151	0.02915	0.276137	0.538234
15.953	0.384213	0.102196	0.030227	0.277553	0.543837
15.975	0.377773	0.104371	0.03445	0.280218	0.548505
15.997	0.372332	0.105453	0.035536	0.28158	0.553861
16.02	0.365885	0.107637	0.039781	0.284261	0.560633
16.042	0.360437	0.106688	0.042923	0.285704	0.566271
16.064	0.355442	0.108855	0.045122	0.288277	0.572906
16.087	0.348986	0.111053	0.049384	0.290985	0.581802
16.109	0.343988	0.113224	0.051591	0.293628	0.588579
16.131	0.338988	0.115412	0.055865	0.298463	0.597331
16.153	0.332525	0.115559	0.060143	0.301202	0.606267
16.176	0.327589	0.117754	0.062362	0.305995	0.617135
16.198	0.321582	0.121019	0.06776	0.31212	0.629025
16.22	0.316643	0.12322	0.069988	0.316927	0.637809
16.242	0.310167	0.125425	0.074278	0.321738	0.648552
16.264	0.303621	0.125527	0.078566	0.32865	0.659099
16.287	0.299207	0.128823	0.083981	0.334735	0.670839
16.309	0.292722	0.131035	0.086223	0.341754	0.681578
16.331	0.286232	0.133214	0.090516	0.346398	0.691946
16.354	0.280273	0.136453	0.095922	0.354577	0.701187
16.376	0.273776	0.13863	0.100235	0.361404	0.711521
16.398	0.268813	0.140808	0.10453	0.368226	0.719748
16.42	0.262309	0.140934	0.106756	0.372851	0.725699
16.442	0.25734	0.143103	0.111018	0.379536	0.733491
16.465	0.250828	0.14528	0.115338	0.386337	0.739584
16.487	0.245314	0.146321	0.118482	0.389556	0.744118
16.509	0.239254	0.146274	0.120541	0.3937	0.747689
16.532	0.23319	0.146227	0.12257	0.395655	0.749172
16.554	0.22712	0.146218	0.126695	0.397607	0.752733
16.576	0.220451	0.14504	0.127572	0.398174	0.752847
16.598	0.215915	0.145031	0.129629	0.400122	0.754504
16.621	0.209735	0.14494	0.131612	0.401934	0.757993
16.643	0.205146	0.144848	0.133626	0.403742	0.761477
16.665	0.202099	0.144793	0.1377	0.403372	0.764954
16.687	0.197462	0.144702	0.139675	0.403003	0.768424
16.709	0.194413	0.144648	0.141682	0.402634	0.772075
16.732	0.189775	0.144556	0.145712	0.402266	0.777601
16.754	0.188228	0.144502	0.147715	0.401899	0.785181
16.776	0.185136	0.144411	0.149679	0.401532	0.79294
16.799	0.181963	0.144312	0.153686	0.398871	0.800244
16.821	0.180417	0.144221	0.155644	0.398507	0.809648
16.843	0.179374	0.145236	0.160784	0.397203	0.82032
16.865	0.176246	0.145143	0.162735	0.394684	0.82968
16.887	0.176205	0.145052	0.166733	0.394324	0.838815
16.91	0.175164	0.146061	0.171813	0.39302	0.851261
16.932	0.173581	0.145967	0.173751	0.39256	0.860339
16.954	0.171962	0.145874	0.177733	0.390054	0.869179
16.977	0.170381	0.145781	0.179665	0.389697	0.877988
16.999	0.169299	0.143619	0.181533	0.384929	0.885133
17.021	0.167181	0.142518	0.184436	0.38351	0.893113
17.043	0.164523	0.140319	0.184207	0.380681	0.897704
17.066	0.163478	0.138209	0.186088	0.3782	0.904879
17.088	0.160856	0.136059	0.185874	0.375603	0.909733
17.11	0.158775	0.134935	0.188822	0.374202	0.913823
17.132	0.156185	0.132828	0.190661	0.371733	0.918946
17.154	0.153593	0.130694	0.190507	0.37149	0.92451
17.177	0.15157	0.129641	0.193465	0.372348	0.928868
17.199	0.14903	0.127542	0.195403	0.370084	0.934711
17.221	0.147	0.126463	0.196281	0.370943	0.941309
17.244	0.142905	0.124364	0.198177	0.370813	0.9494
17.266	0.14092	0.123346	0.199162	0.374121	0.958827
17.288	0.138903	0.122298	0.202129	0.375179	0.969991
17.31	0.135382	0.121277	0.203115	0.37635	0.983482
17.333	0.133401	0.120254	0.206136	0.377519	0.998772
17.355	0.129839	0.119229	0.207078	0.378688	1.01407
17.377	0.126843	0.119239	0.211172	0.381058	1.03422
17.399	0.124861	0.118237	0.212169	0.382341	1.05315
17.422	0.121871	0.118271	0.216276	0.38483	1.07513
17.444	0.120433	0.118306	0.218347	0.387412	1.09861
17.466	0.118991	0.116311	0.222457	0.387757	1.11948
17.488	0.115961	0.116344	0.224483	0.39026	1.14176
17.511	0.114509	0.116378	0.226557	0.390609	1.16136
17.533	0.113622	0.117503	0.231758	0.39446	1.18194
17.555	0.112165	0.117563	0.233847	0.394934	1.1988
17.577	0.111277	0.118694	0.237014	0.39655	1.21392
17.599	0.111964	0.11983	0.240184	0.398264	1.22658
17.622	0.111061	0.120946	0.243356	0.399896	1.2348
17.644	0.112336	0.121123	0.249651	0.402868	1.24154
17.666	0.111438	0.122247	0.252771	0.406696	1.24293
17.689	0.112707	0.124476	0.25703	0.409603	1.24318
17.711	0.113986	0.126721	0.261308	0.412557	1.23982
17.733	0.115251	0.12894	0.26551	0.415493	1.23243
17.755	0.117541	0.128061	0.268699	0.417085	1.22183
17.778	0.117638	0.128154	0.270826	0.417663	1.20913
17.8	0.119917	0.129299	0.271907	0.42146	1.19346
17.822	0.12161	0.127371	0.273969	0.421946	1.17544
17.844	0.121688	0.127429	0.276014	0.424388	1.15777
17.866	0.12336	0.127487	0.278059	0.424741	1.13639
17.889	0.127256	0.12662	0.279158	0.428604	1.11477
17.911	0.128937	0.126679	0.281203	0.431166	1.09203
17.933	0.131197	0.125807	0.282212	0.432699	1.06712
17.956	0.132648	0.122563	0.280945	0.431325	1.03926
17.978	0.132889	0.115042	0.275545	0.42738	1.00801
18	0.133076	0.109562	0.27	0.42549	0.97318
--	--	--	--	--	--
--	--	--	--	--	--
--	--	--	--	--	--
--	--	--	--	--	--
--	--	--	--	--	--
--	--	--	--	--	--
--	--	--	--	--	--
--	--	--	--	--	--
--	--	--	--	--	--
--	--
--	--
