# Supplementary material for: Study on dielectric properties of high organic sulfur coking coal and modeling sulfur compounds
Source: PLoS One. 2019 Jan 3;14(1):e0208125. doi: 10.1371/journal.pone.0208125 (PMC6317830; doi:10.1371/journal.pone.0208125)
Supplement: S4 File — (XLSX) [file pone.0208125.s004.xlsx]

## Sheet: real part
X	Y	Y	Y
0.2	5.51492	1.761	1.877
0.222	4.87549	1.74	1.855
0.245	4.3748	1.719	1.834
0.267	3.97846	1.697	1.813
0.289	3.66104	1.674	1.794
0.311	3.40209	1.651	1.776
0.334	3.19242	1.629	1.759
0.356	3.02058	1.607	1.745
0.378	2.88068	1.586	1.731
0.4	2.76461	1.566	1.72
0.422	2.67154	1.548	1.71
0.445	2.5975	1.532	1.702
0.467	2.53905	1.517	1.697
0.489	2.49576	1.505	1.693
0.512	2.46361	1.494	1.69
0.534	2.44268	1.486	1.69
0.556	2.43098	1.479	1.691
0.578	2.4286	1.475	1.694
0.601	2.43505	1.472	1.699
0.623	2.4468	1.471	1.705
0.645	2.46698	1.472	1.712
0.667	2.49093	1.474	1.72
0.69	2.52079	1.477	1.729
0.712	2.55559	1.481	1.739
0.734	2.59308	1.486	1.749
0.756	2.63221	1.493	1.76
0.778	2.6746	1.494	1.771
0.801	2.71761	1.486	1.783
0.823	2.76048	1.479	1.794
0.845	2.80215	1.475	1.805
0.867	2.84088	1.472	1.816
0.89	2.879	1.471	1.826
0.912	2.91405	1.472	1.837
0.934	2.94335	1.474	1.846
0.957	2.9678	1.477	1.855
0.979	2.98884	1.481	1.864
1.001	3.00231	1.486	1.872
1.023	3.01163	1.491	1.88
1.045	3.01514	1.496	1.887
1.068	3.01259	1.502	1.893
1.09	3.00429	1.508	1.899
1.112	2.9927	1.533	1.904
1.135	2.9745	1.529	1.908
1.157	2.95547	1.523	1.912
1.179	2.93092	1.517	1.915
1.201	2.90625	1.509	1.917
1.224	2.87847	1.5	1.918
1.246	2.84992	1.49	1.918
1.268	2.82157	1.479	1.918
1.29	2.79308	1.467	1.917
1.313	2.76538	1.454	1.915
1.335	2.73947	1.44	1.912
1.357	2.71652	1.44	1.908
1.379	2.69426	1.44	1.903
1.402	2.67434	1.44	1.897
1.424	2.65822	1.445	1.891
1.446	2.64434	1.445	1.883
1.468	2.63324	1.445	1.875
1.491	2.62532	1.445	1.866
1.513	2.6196	1.468	1.857
1.535	2.6176	1.468	1.847
1.557	2.61935	1.468	1.837
1.58	2.6217	1.468	1.827
1.602	2.62723	1.468	1.817
1.624	2.63555	1.468	1.807
1.646	2.64488	1.445	1.798
1.668	2.65646	1.445	1.79
1.691	2.66965	1.445	1.782
1.713	2.68513	1.445	1.776
1.735	2.70066	1.445	1.771
1.758	2.71566	1.445	1.766
1.78	2.73134	1.445	1.764
1.802	2.74708	1.445	1.762
1.824	2.76227	1.445	1.762
1.847	2.77652	1.445	1.763
1.869	2.79019	1.445	1.765
1.891	2.80227	1.445	1.768
1.913	2.81374	1.493	1.771
1.936	2.82196	1.493	1.776
1.958	2.83019	1.493	1.781
1.98	2.83614	1.493	1.787
2.002	2.84044	1.498	1.793
2.025	2.8441	1.53	1.8
2.047	2.84444	1.557	1.806
2.069	2.84413	1.578	1.813
2.091	2.84215	1.592	1.819
2.114	2.83785	1.601	1.825
2.136	2.83355	1.362	1.831
2.158	2.82694	1.413	1.836
2.18	2.82033	1.459	1.841
2.203	2.81372	1.498	1.845
2.225	2.8048	1.53	1.849
2.247	2.79689	1.557	1.853
2.269	2.78801	1.578	1.856
2.292	2.78012	1.592	1.859
2.314	2.7716	1.601	1.862
2.336	2.76538	1.605	1.864
2.358	2.75852	1.603	1.866
2.381	2.75168	1.597	1.868
2.403	2.74648	1.587	1.87
2.425	2.74129	1.573	1.872
2.447	2.73775	1.556	1.875
2.47	2.73421	1.537	1.877
2.492	2.7323	1.517	1.88
2.514	2.72977	1.495	1.883
2.536	2.7295	1.474	1.886
2.559	2.73086	1.453	1.889
2.581	2.73123	1.434	1.892
2.603	2.73259	1.417	1.896
2.625	2.73395	1.403	1.899
2.648	2.73756	1.391	1.903
2.67	2.74118	1.384	1.906
2.692	2.74317	1.381	1.951
2.714	2.74742	1.381	1.963
2.737	2.75103	1.386	1.975
2.759	2.75366	1.395	1.987
2.781	2.7579	1.408	1.999
2.803	2.76116	1.425	2.01
2.826	2.76378	1.445	2.021
2.848	2.76541	1.468	2.029
2.87	2.76866	1.493	2.037
2.892	2.77092	1.52	2.043
2.914	2.77092	1.549	2.047
2.937	2.77318	1.578	2.05
2.959	2.77382	1.607	2.051
2.981	2.77283	1.636	2.051
3.004	2.77346	1.664	2.05
3.026	2.77311	1.691	2.049
3.048	2.77211	1.717	2.048
3.07	2.77013	1.741	2.047
3.093	2.76913	1.763	2.046
3.115	2.76714	1.784	2.046
3.137	2.76678	1.802	2.047
3.159	2.76415	1.818	2.05
3.182	2.76217	1.833	2.053
3.204	2.76018	1.846	2.058
3.226	2.75919	1.858	2.064
3.248	2.75719	1.868	2.07
3.271	2.7562	1.877	2.078
3.293	2.7552	1.886	2.086
3.315	2.75484	1.893	2.095
3.337	2.75384	1.9	2.104
3.36	2.75448	1.906	2.113
3.382	2.75286	1.911	2.122
3.404	2.75349	1.916	2.131
3.426	2.75413	1.92	2.139
3.449	2.75413	1.924	2.146
3.471	2.75576	1.927	2.152
3.493	2.75804	1.93	2.158
3.515	2.75804	1.931	2.162
3.538	2.75903	1.932	2.165
3.56	2.76067	1.931	2.167
3.582	2.76231	1.93	2.168
3.604	2.76394	1.927	2.168
3.627	2.76658	1.923	2.167
3.649	2.76757	1.918	2.165
3.671	2.7692	1.912	2.162
3.693	2.7702	1.905	2.158
3.716	2.7712	1.897	2.154
3.738	2.77055	1.889	2.15
3.76	2.77219	1.88	2.145
3.782	2.77319	1.871	2.141
3.805	2.77255	1.862	2.136
3.827	2.7719	1.853	2.132
3.849	2.77126	1.845	2.129
3.871	2.77062	1.838	2.125
3.894	2.77062	1.832	2.122
3.916	2.76999	1.827	2.118
3.938	2.76935	1.823	2.114
3.96	2.76708	1.821	2.109
3.983	2.76707	1.82	2.104
4.005	2.7648	1.82	2.097
4.027	2.76316	1.822	2.089
4.049	2.76154	1.825	2.08
4.072	2.76089	1.828	2.069
4.094	2.75927	1.833	2.056
4.116	2.75763	1.837	2.041
4.138	2.756	1.842	2.024
4.16	2.756	1.846	2.006
4.183	2.75436	1.85	1.987
4.205	2.75436	1.853	1.966
4.227	2.75272	1.855	1.944
4.25	2.75272	1.855	1.922
4.272	2.75335	1.853	1.9
4.294	2.75335	1.849	1.877
4.316	2.75335	1.843	1.855
4.339	2.75398	1.835	1.834
4.361	2.75398	1.824	1.813
4.383	2.75462	1.811	1.794
4.405	2.75624	1.796	1.776
4.428	2.75689	1.779	1.759
4.45	2.75689	1.761	1.745
4.472	2.75915	1.74	1.731
4.494	2.76143	1.719	1.72
4.517	2.76142	1.697	1.71
4.539	2.76369	1.674	1.702
4.561	2.76369	1.651	1.697
4.583	2.76597	1.629	1.693
4.606	2.7676	1.607	1.69
4.628	2.76761	1.586	1.69
4.65	2.76988	1.566	1.691
4.672	2.76988	1.548	1.694
4.695	2.76989	1.532	1.699
4.717	2.77152	1.517	1.705
4.739	2.77216	1.505	1.712
4.761	2.77216	1.494	1.72
4.784	2.77216	1.486	1.729
4.806	2.77216	1.479	1.739
4.828	2.77216	1.475	1.749
4.85	2.77215	1.472	1.76
4.873	2.77215	1.471	1.771
4.895	2.77052	1.472	1.783
4.917	2.77052	1.474	1.794
4.939	2.77051	1.477	1.805
4.962	2.76987	1.481	1.816
4.984	2.76824	1.486	1.826
5.006	2.76823	1.491	1.837
5.028	2.76823	1.496	1.846
5.051	2.76595	1.502	1.855
5.073	2.76595	1.508	1.864
5.095	2.76595	1.514	1.872
5.117	2.76432	1.519	1.88
5.14	2.76432	1.524	1.887
5.162	2.76368	1.528	1.893
5.184	2.76367	1.532	1.899
5.206	2.76368	1.536	1.904
5.229	2.76368	1.538	1.908
5.251	2.76368	1.54	1.912
5.273	2.76368	1.541	1.915
5.295	2.76303	1.541	1.917
5.317	2.76466	1.541	1.918
5.34	2.76466	1.539	1.918
5.362	2.76467	1.537	1.918
5.384	2.76467	1.533	1.917
5.407	2.7663	1.529	1.915
5.429	2.76695	1.523	1.912
5.451	2.76695	1.517	1.908
5.473	2.76858	1.509	1.903
5.496	2.76858	1.5	1.897
5.518	2.77022	1.49	1.891
5.54	2.77022	1.479	1.883
5.562	2.77086	1.467	1.875
5.585	2.77086	1.454	1.866
5.607	2.77249	1.44	1.857
5.629	2.7725	1.426	1.847
5.651	2.77314	1.41	1.837
5.674	2.77315	1.394	1.827
5.696	2.77315	1.378	1.817
5.718	2.77314	1.361	1.807
5.74	2.77378	1.345	1.798
5.763	2.77378	1.328	1.79
5.785	2.77378	1.312	1.782
5.807	2.77378	1.297	1.776
5.829	2.77442	1.283	1.771
5.851	2.77442	1.27	1.766
5.874	2.77442	1.258	1.764
5.896	2.77442	1.248	1.762
5.918	2.77442	1.239	1.762
5.941	2.77343	1.232	1.763
5.963	2.77342	1.227	1.765
5.985	2.77342	1.224	1.768
6.007	2.77342	1.222	1.771
6.03	2.77342	1.223	1.776
6.052	2.77341	1.225	1.781
6.074	2.77178	1.229	1.787
6.096	2.77178	1.234	1.793
6.119	2.77178	1.242	1.8
6.141	2.77178	1.25	1.806
6.163	2.77178	1.26	1.813
6.185	2.77177	1.271	1.819
6.208	2.77113	1.283	1.825
6.23	2.77112	1.296	1.831
6.252	2.77112	1.31	1.836
6.274	2.77275	1.324	1.841
6.297	2.77275	1.339	1.845
6.319	2.77276	1.354	1.849
6.341	2.77212	1.369	1.853
6.363	2.77212	1.384	1.856
6.386	2.77212	1.399	1.859
6.408	2.77375	1.414	1.862
6.43	2.77374	1.428	1.864
6.452	2.77374	1.443	1.866
6.475	2.77311	1.457	1.868
6.497	2.77311	1.47	1.87
6.519	2.77474	1.483	1.872
6.541	2.77474	1.495	1.875
6.564	2.77474	1.506	1.877
6.586	2.77474	1.517	1.88
6.608	2.77474	1.527	1.883
6.63	2.77637	1.536	1.886
6.652	2.77636	1.544	1.889
6.675	2.77636	1.551	1.892
6.697	2.77636	1.558	1.896
6.719	2.77636	1.563	1.899
6.742	2.77636	1.568	1.903
6.764	2.778	1.572	1.906
6.786	2.778	1.575	1.909
6.808	2.778	1.578	1.912
6.831	2.778	1.579	1.914
6.853	2.77799	1.581	1.916
6.875	2.77799	1.581	1.918
6.897	2.77799	1.581	1.919
6.92	2.78026	1.581	1.92
6.942	2.78026	1.581	1.921
6.964	2.78025	1.58	1.922
6.986	2.78024	1.579	1.923
7.009	2.78024	1.578	1.923
7.031	2.78089	1.577	1.924
7.053	2.78089	1.576	1.925
7.075	2.78252	1.576	1.927
7.098	2.78252	1.575	1.929
7.12	2.78252	1.575	1.931
7.142	2.78315	1.576	1.934
7.164	2.78315	1.576	1.937
7.186	2.78315	1.577	1.94
7.209	2.78315	1.579	1.944
7.231	2.78479	1.581	1.948
7.253	2.78544	1.583	1.952
7.276	2.78544	1.586	1.956
7.298	2.78542	1.589	1.959
7.32	2.78542	1.593	1.963
7.342	2.78542	1.597	1.966
7.365	2.78542	1.601	1.969
7.387	2.78542	1.605	1.972
7.409	2.78706	1.61	1.974
7.431	2.78706	1.615	1.975
7.454	2.78706	1.619	1.977
7.476	2.78705	1.624	1.978
7.498	2.78705	1.629	1.978
7.52	2.78705	1.633	1.979
7.543	2.78705	1.637	1.979
7.565	2.78705	1.642	1.979
7.587	2.78705	1.645	1.979
7.609	2.78704	1.649	1.979
7.632	2.78704	1.652	1.979
7.654	2.78702	1.655	1.979
7.676	2.78702	1.657	1.979
7.698	2.78702	1.659	1.978
7.721	2.78702	1.661	1.978
7.743	2.78638	1.662	1.978
7.765	2.788	1.663	1.977
7.787	2.788	1.663	1.977
7.81	2.788	1.664	1.976
7.832	2.788	1.664	1.975
7.854	2.788	1.663	1.975
7.876	2.78735	1.663	1.974
7.899	2.78735	1.662	1.973
7.921	2.78735	1.662	1.973
7.943	2.78735	1.661	1.972
7.965	2.78898	1.661	1.972
7.987	2.78898	1.66	1.971
8.01	2.78832	1.659	1.971
8.032	2.78832	1.659	1.97
8.054	2.78832	1.659	1.97
8.076	2.78996	1.659	1.969
8.099	2.78996	1.659	1.968
8.121	2.78931	1.659	1.967
8.143	2.79095	1.66	1.965
8.165	2.79095	1.661	1.963
8.188	2.79095	1.662	1.961
8.21	2.79259	1.663	1.958
8.232	2.79259	1.664	1.955
8.255	2.79259	1.666	1.951
8.277	2.79358	1.667	1.948
8.299	2.79358	1.669	1.944
8.321	2.79358	1.671	1.94
8.343	2.79521	1.673	1.936
8.366	2.79521	1.675	1.933
8.388	2.79685	1.677	1.929
8.41	2.79685	1.679	1.926
8.432	2.79849	1.681	1.923
8.455	2.79849	1.683	1.92
8.477	2.80011	1.685	1.918
8.499	2.80011	1.687	1.916
8.521	2.80175	1.688	1.914
8.544	2.80175	1.69	1.913
8.566	2.80274	1.691	1.911
8.588	2.80274	1.692	1.911
8.611	2.80438	1.693	1.91
8.633	2.80438	1.693	1.909
8.655	2.80602	1.693	1.909
8.677	2.80831	1.693	1.909
8.7	2.8083	1.693	1.909
8.722	2.80993	1.692	1.909
8.744	2.81157	1.692	1.909
8.766	2.81157	1.691	1.909
8.788	2.81322	1.689	1.91
8.811	2.81484	1.688	1.91
8.833	2.81648	1.686	1.911
8.855	2.81813	1.684	1.912
8.877	2.81977	1.682	1.913
8.9	2.82139	1.68	1.914
8.922	2.82139	1.678	1.915
8.944	2.82302	1.676	1.916
8.966	2.82467	1.674	1.917
8.989	2.82862	1.672	1.918
9.011	2.83025	1.671	1.919
9.033	2.8319	1.669	1.92
9.056	2.83353	1.667	1.921
9.078	2.83517	1.666	1.921
9.1	2.8368	1.665	1.922
9.122	2.84009	1.664	1.923
9.144	2.84176	1.664	1.923
9.167	2.8457	1.664	1.923
9.189	2.84734	1.664	1.924
9.211	2.85062	1.664	1.924
9.233	2.85227	1.664	1.924
9.256	2.85559	1.665	1.924
9.278	2.85722	1.666	1.924
9.3	2.86119	1.667	1.924
9.322	2.86447	1.668	1.923
9.345	2.86614	1.669	1.923
9.367	2.86943	1.671	1.923
9.389	2.87274	1.672	1.923
9.412	2.87603	1.674	1.923
9.434	2.87935	1.675	1.924
9.456	2.88166	1.676	1.924
9.478	2.88496	1.678	1.925
9.501	2.88827	1.679	1.925
9.523	2.89157	1.68	1.926
9.545	2.89488	1.682	1.928
9.567	2.89986	1.683	1.929
9.589	2.90383	1.684	1.93
9.612	2.90714	1.684	1.932
9.634	2.91044	1.685	1.934
9.656	2.91377	1.686	1.936
9.678	2.91874	1.686	1.939
9.701	2.92272	1.687	1.941
9.723	2.9277	1.687	1.944
9.745	2.93099	1.688	1.946
9.768	2.93597	1.688	1.949
9.79	2.94093	1.689	1.952
9.812	2.94591	1.689	1.955
9.834	2.95157	1.69	1.958
9.857	2.95821	1.69	1.962
9.879	2.96318	1.691	1.965
9.901	2.96982	1.692	1.969
9.923	2.97812	1.692	1.973
9.945	2.98712	1.694	1.978
9.968	2.99712	1.695	1.982
9.99	3.00877	1.696	1.987
10.012	3.02375	1.698	1.992
10.035	3.04203	1.7	1.997
10.057	3.05666	1.702	2.003
10.079	3.0583	1.704	2.007
10.101	3.05246	1.707	2.012
10.124	3.08734	1.709	2.017
10.146	3.07142	1.712	2.02
10.168	3.05716	1.715	2.024
10.19	3.04379	1.718	2.026
10.212	3.0297	1.722	2.028
10.235	3.01398	1.725	2.029
10.257	3.00002	1.729	2.029
10.279	2.98605	1.732	2.029
10.302	2.97049	1.736	2.028
10.324	2.95564	1.739	2.027
10.346	2.94194	1.743	2.026
10.368	2.9264	1.746	2.024
10.39	2.91114	1.75	2.022
10.413	2.89591	1.753	2.02
10.435	2.88059	1.756	2.018
10.457	2.86615	1.759	2.017
10.48	2.85107	1.762	2.015
10.502	2.83609	1.765	2.014
10.524	2.82104	1.768	2.013
10.546	2.80621	1.77	2.012
10.569	2.7914	1.773	2.011
10.591	2.7766	1.775	2.01
10.613	2.76193	1.777	2.01
10.635	2.74802	1.779	2.01
10.657	2.73339	1.781	2.009
10.68	2.71889	1.783	2.009
10.702	2.7045	1.784	2.01
10.724	2.69003	1.786	2.011
10.747	2.6774	1.787	2.012
10.769	2.66486	1.788	2.014
10.791	2.65065	1.789	2.017
10.813	2.63813	1.789	2.02
10.836	2.62573	1.79	2.025
10.858	2.61493	1.79	2.031
10.88	2.60254	1.79	2.039
10.902	2.59183	1.79	2.048
10.925	2.5812	1.79	2.059
10.947	2.57063	1.789	2.072
10.969	2.56171	1.789	2.087
10.991	2.5527	1.788	2.105
11.014	2.54598	1.788	2.127
11.036	2.54028	1.787	2.154
11.058	2.53618	1.786	2.183
11.08	2.53365	1.786	2.219
11.102	2.53424	1.785	2.204
11.125	2.53641	1.784	2.191
11.147	2.54167	1.784	2.179
11.169	2.5501	1.784	2.167
11.192	2.5807	1.783	2.155
11.214	2.60793	1.783	2.143
11.236	2.62719	1.783	2.131
11.258	2.64327	1.783	2.12
11.28	2.65456	1.784	2.109
11.303	2.66585	1.784	2.099
11.325	2.67716	1.784	2.089
11.347	2.68523	1.785	2.08
11.37	2.6927	1.785	2.071
11.392	2.7008	1.786	2.063
11.414	2.70728	1.787	2.056
11.436	2.71377	1.787	2.049
11.459	2.72025	1.788	2.043
11.481	2.72675	1.789	2.038
11.503	2.73162	1.79	2.033
11.525	2.7365	1.791	2.029
11.547	2.74302	1.792	2.026
11.57	2.74627	1.793	2.023
11.592	2.75114	1.794	2.02
11.614	2.75604	1.795	2.018
11.637	2.75929	1.796	2.017
11.659	2.76417	1.797	2.015
11.681	2.76742	1.798	2.013
11.703	2.77068	1.799	2.012
11.725	2.77393	1.801	2.01
11.748	2.77719	1.802	2.007
11.77	2.78046	1.804	2.004
11.792	2.78372	1.805	2.001
11.814	2.78698	1.807	1.997
11.837	2.7886	1.809	1.992
11.859	2.79186	1.811	1.988
11.881	2.79352	1.813	1.983
11.904	2.79678	1.815	1.979
11.926	2.7984	1.818	1.974
11.948	2.80171	1.82	1.97
11.97	2.80333	1.823	1.967
11.993	2.80497	1.826	1.964
12.015	2.80826	1.83	1.962
12.037	2.8099	1.833	1.96
12.059	2.81317	1.837	1.959
12.082	2.81484	1.841	1.958
12.104	2.81648	1.845	1.957
12.126	2.81979	1.849	1.957
12.148	2.82142	1.853	1.957
12.17	2.82473	1.857	1.956
12.193	2.82803	1.861	1.955
12.215	2.8297	1.864	1.954
12.237	2.83299	1.868	1.953
12.259	2.83629	1.87	1.951
12.282	2.83961	1.873	1.949
12.304	2.84058	1.874	1.948
12.326	2.8439	1.875	1.947
12.349	2.8472	1.875	1.946
12.371	2.85218	1.874	1.945
12.393	2.85546	1.872	1.944
12.415	2.85813	1.869	1.943
12.438	2.86143	1.865	1.943
12.46	2.86472	1.86	1.943
12.482	2.86737	1.853	1.943
12.504	2.87234	1.846	1.944
12.527	2.87496	1.837	1.947
12.549	2.87827	1.827	1.951
12.571	2.88258	1.817	1.957
12.593	2.88587	1.806	1.964
12.615	2.8885	1.794	1.969
12.638	2.89182	1.782	1.973
12.66	2.89445	1.769	1.976
12.682	2.89708	1.756	1.978
12.704	2.90137	1.743	1.98
12.727	2.90469	1.731	1.982
12.749	2.9073	1.719	1.984
12.771	2.90995	1.707	1.986
12.794	2.91258	1.696	1.989
12.816	2.91519	1.686	1.991
12.838	2.91784	1.676	1.993
12.86	2.92046	1.668	1.994
12.882	2.92143	1.661	1.993
12.905	2.92408	1.654	1.992
12.927	2.92669	1.649	1.989
12.949	2.92932	1.645	1.985
12.972	2.93194	1.642	1.98
12.994	2.93623	1.64	1.972
13.016	2.93818	1.639	1.964
13.038	2.94081	1.639	1.954
13.06	2.94344	1.64	1.944
13.083	2.94773	1.642	1.934
13.105	2.95032	1.645	1.924
13.127	2.95462	1.648	1.916
13.15	2.95722	1.652	1.909
13.172	2.96083	1.657	1.904
13.194	2.96507	1.662	1.902
13.216	2.96936	1.667	1.901
13.239	2.97359	1.673	1.903
13.261	2.97785	1.679	1.906
13.283	2.98375	1.685	1.911
13.305	2.98799	1.691	1.918
13.327	2.99221	1.697	1.925
13.35	2.99807	1.703	1.933
13.372	3.00295	1.709	1.941
13.394	3.00881	1.715	1.949
13.417	3.01296	1.72	1.957
13.439	3.01713	1.725	1.964
13.461	3.02359	1.73	1.97
13.483	3.02771	1.734	1.976
13.506	3.03178	1.738	1.98
13.528	3.03654	1.742	1.984
13.55	3.04059	1.745	1.987
13.572	3.04533	1.747	1.988
13.595	3.05	1.749	1.989
13.617	3.05228	1.75	1.989
13.639	3.05693	1.751	1.988
13.661	3.05988	1.751	1.987
13.684	3.06282	1.75	1.985
13.706	3.06406	1.749	1.982
13.728	3.0669	1.748	1.979
13.75	3.0681	1.746	1.976
13.772	3.06931	1.744	1.972
13.795	3.07057	1.741	1.967
13.817	3.07006	1.739	1.962
13.839	3.07122	1.736	1.957
13.861	3.07068	1.734	1.951
13.884	3.07021	1.731	1.945
13.906	3.06964	1.729	1.938
13.928	3.06817	1.727	1.931
13.95	3.06768	1.725	1.924
13.973	3.06558	1.724	1.916
13.995	3.06409	1.723	1.908
14.017	3.06188	1.723	1.9
14.04	3.05966	1.724	1.892
14.062	3.05811	1.725	1.883
14.084	3.05587	1.727	1.875
14.106	3.05363	1.729	1.867
14.129	3.05038	1.732	1.86
14.151	3.04801	1.736	1.853
14.173	3.0456	1.741	1.846
14.195	3.04231	1.746	1.84
14.217	3.0399	1.752	1.835
14.24	3.03565	1.758	1.831
14.262	3.03221	1.764	1.828
14.284	3.02781	1.771	1.826
14.307	3.02353	1.779	1.825
14.329	3.01908	1.786	1.825
14.351	3.01377	1.794	1.827
14.373	3.00747	1.802	1.829
14.395	2.99958	1.809	1.832
14.418	2.99338	1.817	1.837
14.44	2.98418	1.824	1.841
14.462	2.97441	1.831	1.846
14.485	2.96478	1.838	1.852
14.507	2.95313	1.844	1.858
14.529	2.93993	1.851	1.863
14.551	2.92655	1.856	1.869
14.574	2.91164	1.861	1.874
14.596	2.8957	1.866	1.879
14.618	2.87928	1.87	1.884
14.64	2.861	1.874	1.888
14.663	2.84122	1.878	1.891
14.685	2.81979	1.882	1.894
14.707	2.7969	1.885	1.896
14.729	2.77404	1.888	1.898
14.752	2.74995	1.892	1.899
14.774	2.72587	1.895	1.899
14.796	2.7004	1.899	1.899
14.818	2.67519	1.902	1.899
14.84	2.64859	1.906	1.898
14.863	2.62206	1.911	1.898
14.885	2.59459	1.915	1.897
14.907	2.56759	1.92	1.896
14.929	2.54229	1.926	1.895
14.952	2.51526	1.931	1.895
14.974	2.49051	1.937	1.894
14.996	2.46426	1.943	1.893
15.019	2.44125	1.949	1.893
15.041	2.41787	1.955	1.893
15.063	2.39558	1.961	1.892
15.085	2.37511	1.966	1.892
15.108	2.35698	1.971	1.892
15.13	2.33833	1.976	1.891
15.152	2.32128	1.98	1.891
15.174	2.30651	1.984	1.891
15.197	2.29294	1.988	1.89
15.219	2.27973	1.991	1.89
15.241	2.26923	1.994	1.889
15.263	2.25925	1.997	1.889
15.285	2.25042	1.999	1.888
15.308	2.24178	2.001	1.888
15.33	2.23632	2.003	1.888
15.352	2.2288	2.004	1.888
15.374	2.22328	2.005	1.888
15.397	2.21926	2.005	1.889
15.419	2.21659	2.006	1.89
15.441	2.21237	2.006	1.892
15.464	2.2099	2.006	1.894
15.486	2.20865	2.005	1.896
15.508	2.20738	2.005	1.899
15.53	2.20606	2.004	1.902
15.552	2.20675	2.003	1.906
15.575	2.20678	2.003	1.911
15.597	2.20678	2.002	1.915
15.619	2.20827	2.002	1.92
15.642	2.21025	2.001	1.926
15.664	2.21159	2.001	1.932
15.686	2.21332	2.001	1.937
15.708	2.21624	2.002	1.943
15.73	2.21793	2.002	1.949
15.753	2.22113	2.002	1.954
15.775	2.22372	2.002	1.959
15.797	2.22519	2.001	1.964
15.82	2.22827	1.999	1.968
15.842	2.23074	1.996	1.971
15.864	2.2322	1.99	1.974
15.886	2.23517	1.984	1.976
15.909	2.23601	1.977	1.978
15.931	2.23882	1.97	1.979
15.953	2.24017	1.965	1.98
15.975	2.24145	1.961	1.981
15.997	2.24373	1.959	1.981
16.02	2.245	1.959	1.982
16.042	2.24627	1.962	1.982
16.064	2.24694	1.966	1.983
16.087	2.2482	1.974	1.984
16.109	2.24887	1.984	1.986
16.131	2.24953	2.076	1.988
16.153	2.2508	2.059	1.991
16.176	2.25299	2.043	1.994
16.198	2.25365	2.03	1.998
16.22	2.25585	2.019	2.001
16.242	2.25811	2.01	2.005
16.264	2.25983	2.003	2.009
16.287	2.26196	1.997	2.013
16.309	2.26422	1.994	2.016
16.331	2.26747	1.991	2.019
16.354	2.27066	1.99	2.022
16.376	2.27392	1.99	2.023
16.398	2.27711	1.99	2.024
16.42	2.28036	1.992	2.024
16.442	2.28455	1.994	2.024
16.465	2.2878	1.996	2.023
16.487	2.29205	1.998	2.021
16.509	2.29635	2	2.02
16.532	2.30064	2.002	2.018
16.554	2.30494	2.004	2.017
16.576	2.30873	2.005	2.015
16.598	2.31296	2.005	2.014
16.621	2.31515	2.005	2.013
16.643	2.31884	2.003	2.012
16.665	2.32247	2.001	2.012
16.687	2.32461	1.998	2.013
16.709	2.32824	1.993	2.013
16.732	2.33036	1.988	2.014
16.754	2.33241	1.982	2.016
16.776	2.33449	1.974	2.018
16.799	2.33448	1.966	2.02
16.821	2.33652	1.957	2.022
16.843	2.33698	1.947	2.025
16.865	2.33751	1.936	2.028
16.887	2.33797	1.926	2.03
16.91	2.33843	1.915	2.033
16.932	2.33893	1.904	2.036
16.954	2.33788	1.893	2.038
16.977	2.33838	1.883	2.041
16.999	2.33946	1.873	2.044
17.021	2.33899	1.865	2.047
17.043	2.33956	1.857	2.049
17.066	2.34117	1.851	2.052
17.088	2.34227	1.846	2.055
17.11	2.34334	1.843	2.058
17.132	2.34498	1.84	2.061
17.154	2.34661	1.838	2.064
17.177	2.34976	1.838	2.066
17.199	2.35347	1.837	2.068
17.221	2.35661	1.838	2.069
17.244	2.36036	1.838	2.07
17.266	2.36459	1.837	2.071
17.288	2.36828	1.836	2.07
17.31	2.3741	1.833	2.069
17.333	2.37989	1.83	2.068
17.355	2.38417	1.824	2.067
17.377	2.38997	1.816	2.066
17.399	2.39635	1.807	2.065
17.422	2.40273	1.795	2.064
17.444	2.40911	1.783	2.064
17.466	2.41549	1.769	2.065
17.488	2.42035	1.755	2.067
17.511	2.42676	1.74	2.069
17.533	2.43217	1.726	2.073
17.555	2.43761	1.712	2.077
17.577	2.44304	1.699	2.082
17.599	2.44847	1.687	2.087
17.622	2.45235	1.675	2.092
17.644	2.45779	1.665	2.097
17.666	2.46169	1.656	2.101
17.689	2.46557	1.648	2.105
17.711	2.46845	1.642	2.109
17.733	2.47076	1.637	2.112
17.755	2.47466	1.633	2.114
17.778	2.47603	1.631	2.116
17.8	2.47835	1.63	2.117
17.822	2.47971	1.631	2.118
17.844	2.4805	1.634	2.118
17.866	2.48127	1.638	2.119
17.889	2.4826	1.644	2.119
17.911	2.48338	1.651	2.12
17.9333	2.48254	1.631	2.119
17.9555	2.48178	1.634	2.119
17.9778	2.48108	1.638	2.12
18	2.47818	1.644	2.114
--	--	--	--
--	--	--	--
--	--	--	--
--	--	--	--
--	--	--	--
--	--	--	--
--	--	--	--
--	--	--	--
--	--
--	--

## Sheet: imaginary part
X	Y	Y	Y
0.2	0.85063	0.45568	0.59177
0.222	0.67868	0.44993	0.56765
0.245	0.55756	0.44655	0.54777
0.267	0.47134	0.44207	0.532
0.289	0.40591	0.43909	0.52181
0.311	0.35803	0.43472	0.51569
0.334	0.31984	0.43138	0.51352
0.356	0.29076	0.42874	0.5167
0.378	0.26577	0.42464	0.52385
0.4	0.24727	0.4197	0.53635
0.422	0.23286	0.4152	0.54881
0.445	0.22052	0.41088	0.56364
0.467	0.21071	0.40538	0.57988
0.489	0.20246	0.39972	0.59684
0.512	0.19571	0.39394	0.61047
0.534	0.18953	0.38938	0.62463
0.556	0.18432	0.38384	0.63638
0.578	0.18069	0.37933	0.64673
0.601	0.17705	0.3739	0.65234
0.623	0.17336	0.3703	0.65572
0.645	0.17029	0.36658	0.65611
0.667	0.16652	0.36384	0.65558
0.69	0.16272	0.36215	0.65072
0.712	0.15889	0.36056	0.64449
0.734	0.15493	0.36103	0.63858
0.756	0.15088	0.36115	0.62952
0.778	0.14575	0.36249	0.62071
0.801	0.13985	0.36484	0.61387
0.823	0.1338	0.36763	0.60515
0.845	0.12763	0.3717	0.5984
0.867	0.12131	0.37447	0.59328
0.89	0.11491	0.37419	0.59017
0.912	0.10911	0.3753	0.58843
0.934	0.10249	0.37638	0.58662
0.957	0.09576	0.3781	0.58838
0.979	0.08898	0.37956	0.5898
1.001	0.08384	0.38041	0.59335
1.023	0.07938	0.38172	0.5981
1.045	0.07415	0.38196	0.60288
1.068	0.07061	0.38187	0.60953
1.09	0.06873	0.38145	0.61402
1.112	0.06755	0.37963	0.6204
1.135	0.06563	0.37776	0.62648
1.157	0.06539	0.36193	0.63037
1.179	0.06511	0.37133	0.63237
1.201	0.0665	0.38479	0.63594
1.224	0.06786	0.39105	0.63536
1.246	0.0692	0.39674	0.63478
1.268	0.07216	0.40236	0.63195
1.29	0.07347	0.40662	0.62686
1.313	0.07641	0.40998	0.62143
1.335	0.07933	0.41319	0.61184
1.357	0.08226	0.41604	0.60225
1.379	0.0858	0.4182	0.59044
1.402	0.08655	0.42	0.57642
1.424	0.08953	0.42018	0.56022
1.446	0.09094	0.42485	0.57431
1.468	0.09241	0.42954	0.57471
1.491	0.0939	0.43302	0.57669
1.513	0.09327	0.43775	0.58243
1.535	0.09327	0.441	0.59126
1.557	0.09332	0.44303	0.60188
1.58	0.09281	0.42164	0.61391
1.602	0.09134	0.43311	0.62767
1.624	0.08932	0.44215	0.64091
1.646	0.08788	0.44216	0.65397
1.668	0.08428	0.44143	0.66503
1.691	0.08286	0.44059	0.67592
1.713	0.07926	0.43935	0.68305
1.735	0.07624	0.42959	0.69043
1.758	0.07158	0.42625	0.69273
1.78	0.06789	0.42252	0.66647
1.802	0.06481	0.41769	0.65712
1.824	0.06106	0.41214	0.64641
1.847	0.05629	0.40688	0.63576
1.869	0.05247	0.39961	0.62798
1.891	0.04928	0.39371	0.62022
1.913	0.04606	0.38735	0.61318
1.936	0.04216	0.38326	0.60823
1.958	0.04055	0.38937	0.6054
1.98	0.03892	0.39494	0.60289
2.002	0.03729	0.41402	0.60391
2.025	0.03565	0.41998	0.60739
2.047	0.03499	0.42561	0.61266
2.069	0.035	0.43126	0.62188
2.091	0.035	0.4371	0.63293
2.114	0.03499	0.463	0.648
2.136	0.03664	0.469	0.6628
2.158	0.03663	0.474	0.67988
2.18	0.03827	0.478	0.69668
2.203	0.03991	0.481	0.71357
2.225	0.04384	0.431	0.73057
2.247	0.04546	0.44	0.74725
2.269	0.04707	0.448	0.76033
2.292	0.04868	0.456	0.76936
2.314	0.05027	0.463	0.77843
2.336	0.05253	0.469	0.78197
2.358	0.05412	0.474	0.78323
2.381	0.0557	0.478	0.77892
2.403	0.05729	0.481	0.77273
2.425	0.05952	0.483	0.76424
2.447	0.05948	0.483	0.752
2.47	0.05944	0.481	0.73599
2.492	0.06005	0.478	0.71995
2.514	0.06001	0.473	0.702
2.536	0.05998	0.467	0.6825
2.559	0.05898	0.46	0.66446
2.581	0.05735	0.451	0.64484
2.603	0.05571	0.441	0.62704
2.625	0.0557	0.431	0.61106
2.648	0.05309	0.42	0.59692
2.67	0.05148	0.409	0.58652
2.692	0.04985	0.399	0.57828
2.714	0.04824	0.388	0.5735
2.737	0.04725	0.379	0.5728
2.759	0.04401	0.371	0.57561
2.781	0.0424	0.364	0.5931
2.803	0.04079	0.359	0.6046
2.826	0.03917	0.355	0.62015
2.848	0.03755	0.353	0.63783
2.87	0.03756	0.354	0.65767
2.892	0.03594	0.356	0.67938
2.914	0.03594	0.359	0.70129
2.937	0.03596	0.365	0.72232
2.959	0.03433	0.371	0.74147
2.981	0.03596	0.379	0.76
3.004	0.03597	0.387	0.77377
3.026	0.03597	0.396	0.7872
3.048	0.0376	0.406	0.79374
3.07	0.0376	0.415	0.79579
3.093	0.03923	0.423	0.7954
3.115	0.04086	0.431	0.78887
3.137	0.0425	0.439	0.77824
3.159	0.04412	0.445	0.76558
3.182	0.04512	0.45	0.74679
3.204	0.04675	0.454	0.72838
3.226	0.04675	0.458	0.70622
3.248	0.04838	0.46	0.6847
3.271	0.05001	0.462	0.66107
3.293	0.05164	0.462	0.64004
3.315	0.05165	0.463	0.62126
3.337	0.05328	0.463	0.60444
3.36	0.05329	0.463	0.59223
3.382	0.05264	0.464	0.58408
3.404	0.05428	0.464	0.58241
3.426	0.05429	0.466	0.58491
3.449	0.05266	0.467	0.59164
3.471	0.05267	0.469	0.60477
3.493	0.05269	0.472	0.62225
3.515	0.05105	0.475	0.64598
3.538	0.05105	0.479	0.66955
3.56	0.04943	0.483	0.6951
3.582	0.04944	0.486	0.72293
3.604	0.04781	0.49	0.75021
3.627	0.04618	0.493	0.7729
3.649	0.04455	0.496	0.79529
3.671	0.04455	0.498	0.813
3.693	0.04292	0.498	0.82818
3.716	0.04129	0.498	0.83646
3.738	0.04192	0.496	0.84002
3.76	0.04029	0.493	0.83886
3.782	0.03866	0.489	0.83515
3.805	0.03866	0.483	0.82498
3.827	0.03865	0.477	0.8127
3.849	0.03864	0.469	0.80009
3.871	0.03864	0.46	0.78361
3.894	0.03864	0.451	0.76682
3.916	0.03863	0.441	0.7526
3.938	0.03863	0.432	0.73663
3.96	0.03862	0.423	0.7225
3.983	0.04088	0.414	0.71087
4.005	0.04087	0.407	0.70106
4.027	0.04249	0.4	0.69339
4.049	0.04249	0.395	0.68542
4.072	0.04411	0.392	0.6817
4.094	0.0441	0.39	0.67733
4.116	0.04572	0.39	0.67475
4.138	0.04734	0.391	0.67392
4.16	0.04734	0.394	0.67243
4.183	0.04896	0.398	0.67231
4.205	0.04896	0.404	0.66945
4.227	0.05122	0.41	0.66792
4.25	0.05122	0.416	0.66599
4.272	0.05123	0.423	0.66167
4.294	0.05285	0.429	0.65468
4.316	0.05285	0.436	0.6493
4.339	0.05286	0.441	0.64003
4.361	0.05286	0.445	0.6308
4.383	0.05287	0.448	0.61941
4.405	0.05288	0.45	0.60659
4.428	0.05126	0.45	0.59422
4.45	0.05126	0.448	0.57835
4.472	0.05128	0.445	0.56332
4.494	0.04967	0.44	0.54701
4.517	0.05031	0.434	0.52946
4.539	0.04869	0.426	0.51128
4.561	0.04869	0.418	0.49334
4.583	0.04708	0.408	0.47644
4.606	0.04709	0.399	0.45828
4.628	0.04545	0.389	0.44082
4.65	0.04547	0.379	0.42595
4.672	0.04547	0.369	0.40971
4.695	0.04384	0.36	0.39715
4.717	0.04384	0.352	0.38532
4.739	0.04385	0.346	0.37371
4.761	0.04385	0.34	0.3659
4.784	0.04385	0.336	0.35849
4.806	0.04385	0.333	0.35464
4.828	0.04385	0.331	0.35096
4.85	0.04449	0.331	0.34916
4.873	0.04449	0.332	0.35099
4.895	0.04449	0.334	0.35128
4.917	0.04449	0.337	0.35505
4.939	0.04612	0.34	0.35904
4.962	0.04611	0.344	0.36306
4.984	0.0461	0.349	0.36908
5.006	0.04773	0.353	0.37315
5.028	0.04773	0.357	0.37905
5.051	0.04935	0.36	0.38499
5.073	0.04935	0.363	0.39076
5.095	0.04935	0.366	0.39496
5.117	0.05097	0.367	0.40058
5.14	0.05097	0.367	0.40439
5.162	0.05096	0.367	0.40822
5.184	0.05259	0.365	0.41371
5.206	0.05195	0.363	0.41736
5.229	0.05195	0.359	0.4208
5.251	0.05195	0.356	0.42403
5.273	0.05195	0.351	0.42728
5.295	0.05357	0.347	0.4303
5.317	0.05358	0.342	0.43312
5.34	0.05358	0.337	0.43402
5.362	0.05195	0.333	0.43662
5.384	0.05195	0.328	0.43708
5.407	0.05196	0.325	0.43922
5.429	0.05133	0.322	0.43922
5.451	0.05133	0.32	0.4373
5.473	0.05134	0.318	0.43708
5.496	0.05134	0.317	0.43471
5.518	0.04972	0.317	0.43211
5.54	0.04972	0.318	0.4293
5.562	0.04972	0.319	0.42437
5.585	0.04972	0.321	0.41924
5.607	0.04973	0.323	0.41413
5.629	0.04909	0.326	0.40861
5.651	0.0491	0.328	0.40313
5.674	0.04747	0.33	0.39559
5.696	0.04747	0.332	0.38997
5.718	0.0491	0.334	0.38233
5.74	0.04911	0.335	0.37475
5.763	0.04911	0.335	0.36723
5.785	0.04911	0.335	0.35977
5.807	0.04911	0.334	0.35236
5.829	0.04912	0.331	0.34522
5.851	0.04912	0.328	0.33831
5.874	0.05075	0.325	0.33145
5.896	0.05075	0.32	0.32501
5.918	0.05075	0.315	0.32055
5.941	0.05075	0.309	0.31435
5.963	0.05239	0.303	0.31046
5.985	0.05239	0.296	0.30659
6.007	0.05239	0.29	0.30483
6.03	0.05239	0.283	0.30147
6.052	0.05402	0.276	0.30182
6.074	0.05401	0.27	0.30233
6.096	0.05401	0.264	0.30284
6.119	0.05401	0.258	0.30547
6.141	0.05401	0.253	0.30811
6.163	0.05401	0.248	0.31094
6.185	0.05564	0.244	0.31557
6.208	0.05563	0.24	0.3204
6.23	0.05627	0.237	0.32508
6.252	0.05627	0.235	0.32997
6.274	0.05628	0.233	0.3347
6.297	0.05628	0.231	0.33945
6.319	0.05465	0.229	0.3424
6.341	0.05464	0.228	0.347
6.363	0.05464	0.228	0.34979
6.386	0.05464	0.227	0.35055
6.408	0.05465	0.227	0.35316
6.43	0.05529	0.227	0.35392
6.452	0.05529	0.227	0.35264
6.475	0.05365	0.227	0.35135
6.497	0.05365	0.227	0.35006
6.519	0.05366	0.227	0.34857
6.541	0.05366	0.227	0.34521
6.564	0.05366	0.228	0.34184
6.586	0.05366	0.228	0.3366
6.608	0.05366	0.229	0.33322
6.63	0.05366	0.23	0.32813
6.652	0.05431	0.231	0.32284
6.675	0.05431	0.232	0.3196
6.697	0.05431	0.233	0.31446
6.719	0.05431	0.234	0.31119
6.742	0.05431	0.235	0.3098
6.764	0.05432	0.236	0.3065
6.786	0.05432	0.238	0.30526
6.808	0.05432	0.239	0.30574
6.831	0.05432	0.24	0.30638
6.853	0.05595	0.241	0.30687
6.875	0.05595	0.242	0.30926
6.897	0.05595	0.242	0.31166
6.92	0.05597	0.243	0.31581
6.942	0.05597	0.243	0.31806
6.964	0.05661	0.242	0.32222
6.986	0.05825	0.242	0.32623
7.009	0.05825	0.241	0.32832
7.031	0.05826	0.239	0.33233
7.053	0.05826	0.238	0.33443
7.075	0.05827	0.236	0.33653
7.098	0.05827	0.233	0.33845
7.12	0.05827	0.231	0.33862
7.142	0.05992	0.228	0.3388
7.164	0.05992	0.226	0.33915
7.186	0.05992	0.223	0.3395
7.209	0.05992	0.221	0.33986
7.231	0.05993	0.218	0.34038
7.253	0.05994	0.216	0.33898
7.276	0.05994	0.214	0.3395
7.298	0.06059	0.212	0.33826
7.32	0.06059	0.211	0.337
7.342	0.06059	0.21	0.33574
7.365	0.06059	0.209	0.33448
7.387	0.06059	0.208	0.33303
7.409	0.0606	0.208	0.32978
7.431	0.0606	0.208	0.32832
7.454	0.0606	0.209	0.32488
7.476	0.06223	0.209	0.32144
7.498	0.06223	0.21	0.31781
7.52	0.06223	0.211	0.31403
7.543	0.06223	0.211	0.31039
7.565	0.06223	0.212	0.30659
7.587	0.06223	0.213	0.30461
7.609	0.06288	0.214	0.30081
7.632	0.06288	0.214	0.29883
7.654	0.06452	0.215	0.29685
7.676	0.06452	0.215	0.29685
7.698	0.06452	0.215	0.29685
7.721	0.06452	0.215	0.29685
7.743	0.0645	0.215	0.29685
7.765	0.06615	0.215	0.29883
7.787	0.06615	0.214	0.30066
7.81	0.06615	0.214	0.30263
7.832	0.06615	0.213	0.30461
7.854	0.06615	0.212	0.30446
7.876	0.06777	0.212	0.30644
7.899	0.06777	0.211	0.30826
7.921	0.06777	0.211	0.3081
7.943	0.06777	0.21	0.31007
7.965	0.06778	0.21	0.30992
7.987	0.06778	0.209	0.30976
8.01	0.06941	0.209	0.30976
8.032	0.06941	0.209	0.3096
8.054	0.06941	0.21	0.31158
8.076	0.06942	0.21	0.31142
8.099	0.06942	0.21	0.31142
8.121	0.0694	0.211	0.31323
8.143	0.06942	0.212	0.3152
8.165	0.06942	0.212	0.31701
8.188	0.06942	0.213	0.31882
8.21	0.06943	0.214	0.32259
8.232	0.06943	0.214	0.32422
8.255	0.06943	0.215	0.32782
8.277	0.06943	0.216	0.33141
8.299	0.06943	0.216	0.33482
8.321	0.06943	0.217	0.33626
8.343	0.06944	0.218	0.33947
8.366	0.06944	0.218	0.3409
8.388	0.06945	0.219	0.3402
8.41	0.06945	0.22	0.34144
8.432	0.06947	0.22	0.34074
8.455	0.06947	0.221	0.33827
8.477	0.07112	0.222	0.33565
8.499	0.07112	0.223	0.3332
8.521	0.07113	0.224	0.32883
8.544	0.07113	0.225	0.32448
8.566	0.07113	0.226	0.32031
8.588	0.07113	0.227	0.31614
8.611	0.07114	0.229	0.31198
8.633	0.07114	0.23	0.30608
8.655	0.07115	0.231	0.30194
8.677	0.07118	0.233	0.29812
8.7	0.07282	0.234	0.29414
8.722	0.07284	0.235	0.29017
8.744	0.07285	0.237	0.28635
8.766	0.07285	0.238	0.28253
8.788	0.07286	0.238	0.27871
8.811	0.07452	0.239	0.27681
8.833	0.07453	0.239	0.2749
8.855	0.07455	0.239	0.27299
8.877	0.07456	0.239	0.27122
8.9	0.07622	0.238	0.27122
8.922	0.07622	0.237	0.26945
8.944	0.07787	0.236	0.26959
8.966	0.07789	0.234	0.26973
8.989	0.07728	0.233	0.26987
9.011	0.07894	0.231	0.27002
9.033	0.07895	0.228	0.27016
9.056	0.08061	0.226	0.2703
9.078	0.08062	0.224	0.27236
9.1	0.08228	0.221	0.2725
9.122	0.08231	0.219	0.27456
9.144	0.08167	0.216	0.2747
9.167	0.08337	0.214	0.27662
9.189	0.08338	0.212	0.27869
9.211	0.08506	0.21	0.27884
9.233	0.08507	0.208	0.28076
9.256	0.08445	0.207	0.28268
9.278	0.08611	0.205	0.28283
9.3	0.08616	0.204	0.28283
9.322	0.08784	0.203	0.28475
9.345	0.08719	0.203	0.28475
9.367	0.08887	0.202	0.28283
9.389	0.0889	0.202	0.28283
9.412	0.09059	0.202	0.28268
9.434	0.08995	0.202	0.28076
9.456	0.09164	0.202	0.27884
9.478	0.09333	0.202	0.27884
9.501	0.09336	0.202	0.27691
9.523	0.09505	0.203	0.27513
9.545	0.09607	0.203	0.27321
9.567	0.09612	0.203	0.27335
9.589	0.09783	0.204	0.27143
9.612	0.09953	0.204	0.27157
9.634	0.10122	0.204	0.27185
9.656	0.10224	0.204	0.27199
9.678	0.10396	0.204	0.27213
9.701	0.10567	0.204	0.27241
9.723	0.10739	0.204	0.27269
9.745	0.11076	0.204	0.27491
9.768	0.11248	0.204	0.27534
9.79	0.11587	0.204	0.27562
9.812	0.1176	0.204	0.27605
9.834	0.12102	0.204	0.27633
9.857	0.12445	0.204	0.27676
9.879	0.12785	0.203	0.27523
9.901	0.13129	0.203	0.27565
9.923	0.13642	0.203	0.27412
9.945	0.1416	0.202	0.27468
9.968	0.14678	0.202	0.27314
9.99	0.15368	0.202	0.27369
10.012	0.16402	0.201	0.27425
10.035	0.17952	0.201	0.27494
10.057	0.20854	0.201	0.27748
10.079	0.24076	0.2	0.28017
10.101	0.26937	0.2	0.28286
10.124	0.29414	0.2	0.28757
10.146	0.314	0.2	0.29244
10.168	0.33288	0.2	0.29904
10.19	0.34768	0.2	0.30784
10.212	0.36237	0.2	0.31465
10.235	0.37525	0.2	0.3232
10.257	0.38648	0.2	0.33194
10.279	0.39669	0.201	0.34037
10.302	0.40609	0.201	0.34882
10.324	0.41555	0.202	0.3571
10.346	0.42162	0.203	0.36522
10.368	0.42994	0.204	0.37131
10.39	0.43421	0.205	0.37518
10.413	0.43846	0.206	0.37905
10.435	0.44336	0.208	0.38291
10.457	0.44601	0.209	0.38456
10.48	0.44855	0.21	0.38418
10.502	0.44943	0.211	0.3838
10.524	0.45095	0.213	0.38342
10.546	0.45016	0.214	0.38323
10.569	0.44937	0.215	0.38083
10.591	0.44758	0.216	0.37863
10.613	0.44514	0.217	0.37844
10.635	0.44118	0.218	0.37423
10.657	0.43776	0.218	0.37204
10.68	0.43372	0.219	0.36984
10.702	0.42805	0.22	0.36582
10.724	0.42303	0.22	0.3618
10.747	0.41586	0.221	0.35559
10.769	0.4071	0.221	0.35158
10.791	0.39989	0.221	0.34371
10.813	0.39018	0.221	0.33584
10.836	0.37988	0.221	0.32796
10.858	0.36969	0.221	0.31821
10.88	0.35845	0.221	0.3086
10.902	0.34672	0.221	0.29694
10.925	0.33341	0.221	0.28552
10.947	0.31855	0.22	0.27419
10.969	0.30221	0.22	0.26303
10.991	0.28649	0.219	0.25395
11.014	0.26876	0.218	0.24296
11.036	0.24945	0.217	0.25486
11.058	0.22864	0.216	0.2734
11.08	0.20632	0.215	0.29259
11.102	0.1841	0.213	0.3148
11.125	0.15973	0.212	0.34895
11.147	0.13442	0.21	0.4104
11.169	0.10435	0.208	0.48818
11.192	0.07762	0.206	0.53998
11.214	0.07309	0.204	0.57842
11.236	0.07167	0.202	0.6123
11.258	0.07181	0.2	0.63926
11.28	0.0703	0.198	0.66158
11.303	0.0704	0.197	0.67933
11.325	0.0705	0.195	0.69258
11.347	0.07219	0.193	0.70596
11.37	0.07225	0.192	0.71284
11.392	0.07232	0.191	0.71996
11.414	0.074	0.19	0.72279
11.436	0.07406	0.189	0.72592
11.459	0.07575	0.188	0.72485
11.481	0.07581	0.188	0.72205
11.503	0.07748	0.188	0.7196
11.525	0.07753	0.188	0.7151
11.547	0.07858	0.189	0.70688
11.57	0.08024	0.19	0.70107
11.592	0.08192	0.191	0.69122
11.614	0.08197	0.192	0.68174
11.637	0.08363	0.193	0.67061
11.659	0.08532	0.195	0.6595
11.681	0.08698	0.197	0.64842
11.703	0.08865	0.199	0.63567
11.725	0.09032	0.201	0.62527
11.748	0.092	0.204	0.61256
11.77	0.09203	0.206	0.60189
11.792	0.09371	0.209	0.59153
11.814	0.09538	0.211	0.58089
11.837	0.09704	0.214	0.56999
11.859	0.09872	0.217	0.56112
11.881	0.09809	0.219	0.55027
11.904	0.09977	0.222	0.54119
11.926	0.10143	0.225	0.53386
11.948	0.10081	0.227	0.52483
11.97	0.10247	0.23	0.51558
11.993	0.10249	0.232	0.50662
12.015	0.10352	0.234	0.49547
12.037	0.10354	0.236	0.48659
12.059	0.10522	0.237	0.47601
12.082	0.10459	0.239	0.46547
12.104	0.10461	0.24	0.45322
12.126	0.10399	0.24	0.441
12.148	0.10566	0.241	0.42706
12.17	0.10504	0.241	0.41314
12.193	0.10508	0.24	0.39923
12.215	0.10444	0.239	0.38357
12.237	0.10546	0.238	0.36987
12.259	0.1055	0.236	0.35404
12.282	0.10488	0.234	0.34017
12.304	0.10652	0.231	0.32632
12.326	0.1059	0.228	0.31443
12.349	0.10692	0.225	0.30436
12.371	0.10631	0.221	0.29625
12.393	0.108	0.217	0.29025
12.415	0.10735	0.213	0.28621
12.438	0.10837	0.209	0.28412
12.46	0.11006	0.205	0.28008
12.482	0.11106	0.201	0.27799
12.504	0.11211	0.197	0.27785
12.527	0.11377	0.193	0.27396
12.549	0.1148	0.19	0.27202
12.571	0.11582	0.188	0.26813
12.593	0.11751	0.186	0.26244
12.615	0.12017	0.185	0.25506
12.638	0.12119	0.184	0.24778
12.66	0.12287	0.184	0.24267
12.682	0.12553	0.185	0.24157
12.704	0.12722	0.186	0.24613
12.727	0.12825	0.188	0.25057
12.749	0.13158	0.191	0.25293
12.771	0.13258	0.193	0.25516
12.794	0.13426	0.197	0.25542
12.816	0.1376	0.2	0.25568
12.838	0.1386	0.203	0.25792
12.86	0.14028	0.206	0.26017
12.882	0.14194	0.209	0.26255
12.905	0.14294	0.212	0.26679
12.927	0.14628	0.215	0.27304
12.949	0.14796	0.217	0.27916
12.972	0.14964	0.219	0.285
12.994	0.15134	0.22	0.29282
13.016	0.153	0.221	0.30034
13.038	0.15468	0.222	0.30966
13.06	0.15636	0.222	0.31878
13.083	0.15807	0.221	0.32735
13.105	0.16043	0.22	0.33781
13.127	0.16214	0.219	0.34781
13.15	0.16549	0.217	0.3577
13.172	0.16717	0.216	0.36939
13.194	0.17123	0.214	0.38095
13.216	0.17294	0.212	0.39278
13.239	0.17701	0.209	0.40471
13.261	0.18039	0.207	0.41317
13.283	0.18449	0.205	0.42224
13.305	0.18955	0.203	0.42582
13.327	0.19363	0.201	0.43008
13.35	0.19942	0.2	0.43076
13.372	0.20521	0.199	0.42998
13.394	0.212	0.198	0.42963
13.417	0.21944	0.197	0.42735
13.439	0.22522	0.197	0.42526
13.461	0.23444	0.197	0.42314
13.483	0.2419	0.197	0.42293
13.506	0.25105	0.198	0.42075
13.528	0.26026	0.198	0.4203
13.55	0.26943	0.199	0.41961
13.572	0.27866	0.2	0.41694
13.595	0.28958	0.201	0.4158
13.617	0.3004	0.202	0.41466
13.639	0.31134	0.202	0.4133
13.661	0.32224	0.203	0.4135
13.684	0.33315	0.204	0.41172
13.706	0.34401	0.204	0.40973
13.728	0.35662	0.204	0.40754
13.75	0.36749	0.204	0.40336
13.772	0.37934	0.204	0.40097
13.795	0.38952	0.203	0.39838
13.817	0.40132	0.202	0.39382
13.839	0.41319	0.201	0.38927
13.861	0.42498	0.2	0.38454
13.884	0.4351	0.198	0.37766
13.906	0.4469	0.196	0.37278
13.928	0.45802	0.194	0.36596
13.95	0.46912	0.192	0.35703
13.973	0.47845	0.19	0.3501
13.995	0.48957	0.188	0.34109
14.017	0.50058	0.186	0.33213
14.04	0.51159	0.184	0.32323
14.062	0.52172	0.182	0.31422
14.084	0.53273	0.18	0.30528
14.106	0.54373	0.178	0.2964
14.129	0.55476	0.176	0.28948
14.151	0.56744	0.174	0.28245
14.173	0.57913	0.173	0.2775
14.195	0.59015	0.171	0.27258
14.217	0.60283	0.17	0.2697
14.24	0.61608	0.169	0.26683
14.262	0.62878	0.168	0.26767
14.284	0.64371	0.167	0.26864
14.307	0.65793	0.167	0.27342
14.329	0.67284	0.166	0.27831
14.351	0.68708	0.166	0.28517
14.373	0.70353	0.166	0.29216
14.395	0.71815	0.166	0.30295
14.418	0.73387	0.166	0.31207
14.44	0.75184	0.166	0.32338
14.462	0.76794	0.167	0.33471
14.485	0.78333	0.168	0.34442
14.507	0.8009	0.168	0.35454
14.529	0.8166	0.169	0.36452
14.551	0.83394	0.17	0.37289
14.574	0.8494	0.171	0.38151
14.596	0.86485	0.173	0.38832
14.618	0.87939	0.174	0.39496
14.64	0.89437	0.176	0.39997
14.663	0.90746	0.177	0.40478
14.685	0.92031	0.179	0.40962
14.707	0.93127	0.181	0.4126
14.729	0.94215	0.183	0.41347
14.752	0.95051	0.185	0.41602
14.774	0.9578	0.187	0.41668
14.796	0.96321	0.19	0.41522
14.818	0.96795	0.193	0.41376
14.84	0.96981	0.196	0.41208
14.863	0.97163	0.2	0.40829
14.885	0.96939	0.204	0.40259
14.907	0.96795	0.208	0.39499
14.929	0.96267	0.213	0.38719
14.952	0.95779	0.219	0.3796
14.974	0.94935	0.224	0.36802
14.996	0.94074	0.231	0.35834
15.019	0.93153	0.237	0.34679
15.041	0.91865	0.245	0.33542
15.063	0.90582	0.252	0.32198
15.085	0.89167	0.26	0.31045
15.108	0.8764	0.268	0.29909
15.13	0.86101	0.276	0.28774
15.152	0.84588	0.285	0.27812
15.174	0.82961	0.293	0.26866
15.197	0.81186	0.301	0.2611
15.219	0.7959	0.308	0.25339
15.241	0.77862	0.315	0.24772
15.263	0.76157	0.321	0.24205
15.285	0.74404	0.326	0.23814
15.308	0.72879	0.331	0.23625
15.33	0.71234	0.334	0.23424
15.352	0.69563	0.336	0.23235
15.374	0.68027	0.337	0.23222
15.397	0.66407	0.338	0.23222
15.419	0.64956	0.337	0.23411
15.441	0.63492	0.336	0.23411
15.464	0.61841	0.334	0.236
15.486	0.60408	0.331	0.23801
15.508	0.58975	0.328	0.24192
15.53	0.57543	0.325	0.24407
15.552	0.56136	0.321	0.24811
15.575	0.54869	0.317	0.25217
15.597	0.53501	0.313	0.25637
15.619	0.52245	0.308	0.25867
15.642	0.50999	0.303	0.26303
15.664	0.49793	0.299	0.26754
15.686	0.48748	0.293	0.27002
15.708	0.47499	0.288	0.27456
15.73	0.46453	0.281	0.27734
15.753	0.45415	0.275	0.28014
15.775	0.4452	0.267	0.28474
15.797	0.43675	0.259	0.28756
15.82	0.42787	0.25	0.29235
15.842	0.41941	0.239	0.29505
15.864	0.41195	0.227	0.29973
15.886	0.40356	0.215	0.30442
15.909	0.39652	0.201	0.30701
15.931	0.39117	0.193	0.31142
15.953	0.38421	0.209	0.31584
15.975	0.37777	0.224	0.32011
15.997	0.37233	0.237	0.32241
16.02	0.36589	0.247	0.32456
16.042	0.36044	0.257	0.32472
16.064	0.35544	0.265	0.32488
16.087	0.34899	0.272	0.3229
16.109	0.34399	0.278	0.3191
16.131	0.33899	0.284	0.31316
16.153	0.33253	0.29	0.30737
16.176	0.32759	0.296	0.30157
16.198	0.32158	0.304	0.29393
16.22	0.31664	0.316	0.28627
16.242	0.31017	0.327	0.27874
16.264	0.30362	0.339	0.27118
16.287	0.29921	0.353	0.26773
16.309	0.29272	0.367	0.26413
16.331	0.28623	0.381	0.26266
16.354	0.28027	0.395	0.26318
16.376	0.27378	0.408	0.26773
16.398	0.26881	0.421	0.27418
16.42	0.26231	0.434	0.28064
16.442	0.25734	0.446	0.29117
16.465	0.25083	0.458	0.30143
16.487	0.24531	0.469	0.31372
16.509	0.23925	0.48	0.32384
16.532	0.23319	0.491	0.33396
16.554	0.22712	0.501	0.34391
16.576	0.22045	0.511	0.35165
16.598	0.21592	0.521	0.35754
16.621	0.20974	0.531	0.36122
16.643	0.20515	0.54	0.36508
16.665	0.2021	0.548	0.36673
16.687	0.19746	0.556	0.36655
16.709	0.19441	0.564	0.36435
16.732	0.18978	0.571	0.36015
16.754	0.18823	0.578	0.35814
16.776	0.18514	0.583	0.35228
16.799	0.18196	0.588	0.34624
16.821	0.18042	0.593	0.34037
16.843	0.17937	0.596	0.33466
16.865	0.17625	0.598	0.32692
16.887	0.17621	0.6	0.31916
16.91	0.17516	0.6	0.31139
16.932	0.17358	0.6	0.30375
16.954	0.17196	0.598	0.29406
16.977	0.17038	0.596	0.28623
16.999	0.1693	0.592	0.27852
17.021	0.16718	0.588	0.27079
17.043	0.16452	0.582	0.2629
17.066	0.16348	0.575	0.25717
17.088	0.16086	0.567	0.25346
17.11	0.15878	0.558	0.24973
17.132	0.15618	0.548	0.24998
17.154	0.15359	0.537	0.25034
17.177	0.15157	0.524	0.25482
17.199	0.14903	0.51	0.26137
17.221	0.147	0.495	0.26999
17.244	0.14291	0.48	0.2807
17.266	0.14092	0.464	0.29337
17.288	0.1389	0.447	0.304
17.31	0.13538	0.431	0.31449
17.333	0.1334	0.415	0.32499
17.355	0.12984	0.4	0.33343
17.377	0.12684	0.386	0.33948
17.399	0.12486	0.373	0.34345
17.422	0.12187	0.363	0.34329
17.444	0.12043	0.354	0.34312
17.466	0.11899	0.347	0.34089
17.488	0.11596	0.342	0.33659
17.511	0.11451	0.339	0.33024
17.533	0.11362	0.337	0.32405
17.555	0.11217	0.336	0.31594
17.577	0.11128	0.335	0.31005
17.599	0.11196	0.335	0.30621
17.622	0.11106	0.334	0.30266
17.644	0.11234	0.334	0.30117
17.666	0.11144	0.333	0.30189
17.689	0.11271	0.332	0.30679
17.711	0.11399	0.331	0.31171
17.733	0.11525	0.329	0.32084
17.755	0.11754	0.326	0.32986
17.778	0.11764	0.322	0.33891
17.8	0.11992	0.318	0.34798
17.822	0.12161	0.312	0.35693
17.844	0.12169	0.307	0.36572
17.866	0.12336	0.3	0.3703
17.889	0.12726	0.293	0.37471
17.911	0.12894	0.285	0.37912
17.9333	0.1312	0.276	0.38124
17.9555	0.13265	0.268	0.38142
17.9778	0.13289	0.259	0.38142
18	0.13308	0.25	0.3816
--	--	--	--
--	--	--	--
--	--	--	--
--	--	--	--
--	--	--	--
--	--	--	--
--	--	--	--
--	--	--	--
--	--
--	--
