# Supplementary material for: Study on dielectric properties of high organic sulfur coking coal and modeling sulfur compounds
Source: PLoS One. 2019 Jan 3;14(1):e0208125. doi: 10.1371/journal.pone.0208125 (PMC6317830; doi:10.1371/journal.pone.0208125)
Supplement: S5 File — (XLSX) [file pone.0208125.s005.xlsx]

## Sheet: real part
X	Y	Y
0.2	12.816	1.482
0.222	11.1952	1.479
0.245	9.92482	1.478
0.267	8.90842	1.479
0.289	8.08037	1.482
0.311	7.39051	1.487
0.334	6.81426	1.494
0.356	6.32301	1.502
0.378	5.90226	1.512
0.4	5.53852	1.523
0.422	5.22193	1.535
0.445	4.94428	1.547
0.467	4.69962	1.561
0.489	4.4838	1.575
0.512	4.29149	1.589
0.534	4.11993	1.603
0.556	3.96576	1.618
0.578	3.83055	1.6
0.601	3.70646	1.637
0.623	3.59598	1.669
0.645	3.49479	1.696
0.667	3.40504	1.718
0.69	3.32362	1.559
0.712	3.25166	1.511
0.734	3.18591	1.558
0.756	3.12749	1.6
0.778	3.0743	1.611
0.801	3.02538	1.596
0.823	2.98371	1.58
0.845	2.94624	1.565
0.867	2.91296	1.55
0.89	2.88487	1.536
0.912	2.85891	1.523
0.934	2.83807	1.511
0.957	2.82131	1.501
0.979	2.80666	1.493
1.001	2.79505	1.502
1.023	2.78647	1.512
1.045	2.78091	1.523
1.068	2.77831	1.535
1.09	2.77675	1.547
1.112	2.77906	1.561
1.135	2.78333	1.575
1.157	2.79046	1.589
1.179	2.79859	1.603
1.201	2.80856	1.596
1.224	2.82233	1.58
1.246	2.83512	1.565
1.268	2.85172	1.55
1.29	2.86824	1.536
1.313	2.88759	1.523
1.335	2.90696	1.511
1.357	2.9301	1.501
1.379	2.95228	1.493
1.402	2.97544	1.493
1.424	2.99959	1.486
1.446	3.0228	1.482
1.468	3.04993	1.479
1.491	3.07327	1.478
1.513	3.09961	1.479
1.535	3.12508	1.482
1.557	3.14968	1.487
1.58	3.17539	1.494
1.602	3.19924	1.502
1.624	3.22326	1.512
1.646	3.24638	1.523
1.668	3.26865	1.535
1.691	3.28903	1.547
1.713	3.31058	1.561
1.735	3.32818	1.575
1.758	3.3448	1.589
1.78	3.36055	1.603
1.802	3.37433	1.559
1.824	3.38709	1.511
1.847	3.39895	1.558
1.869	3.40769	1.6
1.891	3.41439	1.611
1.913	3.42	1.596
1.936	3.42355	1.58
1.958	3.42712	1.565
1.98	3.42748	1.55
2.002	3.42577	1.536
2.025	3.42292	1.523
2.047	3.42007	1.511
2.069	3.414	1.525
2.091	3.40793	1.558
2.114	3.40072	1.6
2.136	3.39352	1.637
2.158	3.38311	1.669
2.18	3.37273	1.696
2.203	3.36443	1.718
2.225	3.35295	1.559
2.247	3.34038	1.511
2.269	3.32895	1.558
2.292	3.31643	1.6
2.314	3.30285	1.637
2.336	3.29246	1.669
2.358	3.27895	1.696
2.381	3.26753	1.718
2.403	3.2541	1.735
2.425	3.24274	1.747
2.447	3.23345	1.755
2.47	3.22215	1.758
2.492	3.21291	1.757
2.514	3.20265	1.752
2.536	3.19346	1.743
2.559	3.1863	1.732
2.581	3.1802	1.717
2.603	3.17308	1.7
2.625	3.16597	1.682
2.648	3.16191	1.664
2.67	3.15785	1.645
2.692	3.1538	1.626
2.714	3.15277	1.609
2.737	3.14873	1.594
2.759	3.1477	1.581
2.781	3.14868	1.572
2.803	3.14868	1.565
2.826	3.14965	1.563
2.848	3.15164	1.565
2.87	3.15364	1.571
2.892	3.15666	1.58
2.914	3.16066	1.594
2.937	3.16368	1.611
2.959	3.16871	1.631
2.981	3.17374	1.655
3.004	3.17877	1.68
3.026	3.18485	1.707
3.048	3.1899	1.736
3.07	3.19599	1.766
3.093	3.20307	1.796
3.115	3.20918	1.826
3.137	3.21531	1.856
3.159	3.22039	1.885
3.182	3.22654	1.914
3.204	3.23269	1.942
3.226	3.2378	1.968
3.248	3.24397	1.994
3.271	3.24909	2.018
3.293	3.25421	2.04
3.315	3.26041	2.061
3.337	3.26555	2.081
3.36	3.26866	2.099
3.382	3.27273	2.115
3.404	3.27584	2.129
3.426	3.27896	2.141
3.449	3.281	2.151
3.471	3.28304	2.159
3.493	3.28616	2.164
3.515	3.28616	2.168
3.538	3.28712	2.169
3.56	3.28712	2.168
3.582	3.28916	2.165
3.604	3.28916	2.159
3.627	3.28808	2.152
3.649	3.287	2.143
3.671	3.28496	2.132
3.693	3.28388	2.12
3.716	3.28281	2.108
3.738	3.27969	2.094
3.76	3.27969	2.081
3.782	3.27658	2.068
3.805	3.27347	2.055
3.827	3.2724	2.043
3.849	3.2693	2.033
3.871	3.2662	2.024
3.894	3.26416	2.016
3.916	3.26107	2.01
3.938	3.25797	2.007
3.96	3.25488	2.005
3.983	3.25285	2.005
4.005	3.24976	2.007
4.027	3.24774	2.011
4.049	3.24571	2.017
4.072	3.24263	2.024
4.094	3.24263	2.032
4.116	3.2406	2.041
4.138	3.23858	2.051
4.16	3.23656	2.06
4.183	3.23453	2.069
4.205	3.23453	2.078
4.227	3.23251	2.085
4.25	3.23049	2.091
4.272	3.23155	2.094
4.294	3.22952	2.096
4.316	3.22952	2.095
4.339	3.23058	2.091
4.361	3.22856	2.085
4.383	3.22961	2.075
4.405	3.22961	2.064
4.428	3.23067	2.049
4.45	3.23067	2.032
4.472	3.23172	2.014
4.494	3.23278	1.993
4.517	3.23278	1.971
4.539	3.23384	1.948
4.561	3.23384	1.924
4.583	3.23692	1.901
4.606	3.23692	1.877
4.628	3.23692	1.855
4.65	3.24001	1.833
4.672	3.24001	1.813
4.695	3.24204	1.794
4.717	3.24204	1.777
4.739	3.24513	1.762
4.761	3.24513	1.749
4.784	3.24716	1.738
4.806	3.24716	1.729
4.828	3.24919	1.723
4.85	3.24919	1.718
4.873	3.25122	1.715
4.895	3.25122	1.713
4.917	3.25325	1.713
4.939	3.25325	1.714
4.962	3.25421	1.716
4.984	3.25421	1.718
5.006	3.25421	1.721
5.028	3.25624	1.725
5.051	3.25517	1.728
5.073	3.25721	1.731
5.095	3.25721	1.734
5.117	3.25721	1.737
5.14	3.25923	1.74
5.162	3.25817	1.742
5.184	3.25817	1.744
5.206	3.25817	1.745
5.229	3.25817	1.746
5.251	3.2602	1.747
5.273	3.2602	1.748
5.295	3.25913	1.748
5.317	3.25913	1.748
5.34	3.25913	1.748
5.362	3.25913	1.748
5.384	3.25913	1.747
5.407	3.25913	1.747
5.429	3.26019	1.746
5.451	3.25817	1.744
5.473	3.25817	1.743
5.496	3.25817	1.74
5.518	3.25817	1.737
5.54	3.25817	1.734
5.562	3.25923	1.73
5.585	3.2572	1.724
5.607	3.2572	1.718
5.629	3.2572	1.71
5.651	3.25827	1.702
5.674	3.25827	1.692
5.696	3.25624	1.681
5.718	3.25624	1.669
5.74	3.25731	1.656
5.763	3.25731	1.641
5.785	3.25528	1.627
5.807	3.25528	1.611
5.829	3.25635	1.596
5.851	3.25635	1.58
5.874	3.25635	1.565
5.896	3.25431	1.55
5.918	3.25431	1.536
5.941	3.25538	1.523
5.963	3.25538	1.511
5.985	3.25538	1.501
6.007	3.25538	1.493
6.03	3.25538	1.486
6.052	3.25538	1.482
6.074	3.25335	1.479
6.096	3.25335	1.478
6.119	3.25335	1.479
6.141	3.25335	1.482
6.163	3.25335	1.487
6.185	3.25335	1.494
6.208	3.25228	1.502
6.23	3.25228	1.512
6.252	3.25228	1.523
6.274	3.25228	1.535
6.297	3.25228	1.547
6.319	3.25228	1.561
6.341	3.25122	1.575
6.363	3.25122	1.589
6.386	3.25122	1.603
6.408	3.25325	1.618
6.43	3.25324	1.632
6.452	3.25324	1.646
6.475	3.25218	1.66
6.497	3.25218	1.673
6.519	3.25218	1.686
6.541	3.25218	1.698
6.564	3.25218	1.709
6.586	3.25218	1.72
6.608	3.25218	1.73
6.63	3.25218	1.74
6.652	3.25218	1.749
6.675	3.25218	1.757
6.697	3.25421	1.764
6.719	3.25421	1.771
6.742	3.25421	1.778
6.764	3.2542	1.784
6.786	3.2542	1.789
6.808	3.2542	1.794
6.831	3.2542	1.798
6.853	3.2542	1.802
6.875	3.2542	1.806
6.897	3.2542	1.809
6.92	3.25527	1.812
6.942	3.25527	1.814
6.964	3.25526	1.817
6.986	3.25525	1.819
7.009	3.25322	1.821
7.031	3.25429	1.822
7.053	3.25429	1.824
7.075	3.25428	1.825
7.098	3.25428	1.826
7.12	3.25428	1.828
7.142	3.25535	1.829
7.164	3.25535	1.83
7.186	3.25535	1.832
7.209	3.25331	1.833
7.231	3.25331	1.834
7.253	3.25438	1.836
7.276	3.25438	1.838
7.298	3.25437	1.84
7.32	3.25234	1.842
7.342	3.25234	1.844
7.365	3.25233	1.847
7.387	3.25233	1.85
7.409	3.25233	1.853
7.431	3.2503	1.856
7.454	3.2503	1.859
7.476	3.25029	1.863
7.498	3.25029	1.867
7.52	3.25029	1.871
7.543	3.24826	1.875
7.565	3.24826	1.879
7.587	3.24826	1.883
7.609	3.24824	1.886
7.632	3.24621	1.89
7.654	3.24621	1.894
7.676	3.24621	1.897
7.698	3.24621	1.9
7.721	3.24621	1.902
7.743	3.24311	1.904
7.765	3.24311	1.906
7.787	3.24311	1.907
7.81	3.24311	1.907
7.832	3.24311	1.907
7.854	3.24311	1.907
7.876	3.24002	1.906
7.899	3.24001	1.904
7.921	3.24001	1.902
7.943	3.24001	1.9
7.965	3.24001	1.898
7.987	3.24001	1.895
8.01	3.23895	1.892
8.032	3.23895	1.889
8.054	3.23895	1.886
8.076	3.23895	1.882
8.099	3.23895	1.879
8.121	3.23789	1.876
8.143	3.23789	1.874
8.165	3.23789	1.871
8.188	3.23789	1.869
8.21	3.23789	1.868
8.232	3.23789	1.866
8.255	3.23789	1.865
8.277	3.23683	1.864
8.299	3.23683	1.864
8.321	3.23683	1.864
8.343	3.23885	1.865
8.366	3.23885	1.865
8.388	3.23885	1.867
8.41	3.23885	1.868
8.432	3.23885	1.87
8.455	3.24088	1.872
8.477	3.24088	1.874
8.499	3.24088	1.876
8.521	3.24291	1.878
8.544	3.24291	1.88
8.566	3.24185	1.883
8.588	3.24387	1.885
8.611	3.24387	1.887
8.633	3.24387	1.889
8.655	3.2459	1.89
8.677	3.24696	1.891
8.7	3.24899	1.893
8.722	3.24899	1.893
8.744	3.25102	1.894
8.766	3.25102	1.894
8.788	3.25305	1.893
8.811	3.25305	1.893
8.833	3.25508	1.892
8.855	3.25508	1.891
8.877	3.25711	1.889
8.9	3.25711	1.887
8.922	3.25914	1.886
8.944	3.25914	1.883
8.966	3.26117	1.881
8.989	3.26429	1.879
9.011	3.26428	1.877
9.033	3.26631	1.874
9.056	3.26631	1.872
9.078	3.26835	1.87
9.1	3.27038	1.868
9.122	3.27038	1.866
9.144	3.27243	1.864
9.167	3.27554	1.862
9.189	3.27554	1.86
9.211	3.27757	1.859
9.233	3.27961	1.857
9.256	3.27962	1.856
9.278	3.28166	1.855
9.3	3.28274	1.855
9.322	3.28478	1.854
9.345	3.28683	1.854
9.367	3.28683	1.854
9.389	3.28887	1.854
9.412	3.29091	1.854
9.434	3.29091	1.855
9.456	3.29403	1.855
9.478	3.29403	1.856
9.501	3.29607	1.857
9.523	3.29812	1.858
9.545	3.29813	1.859
9.567	3.30017	1.86
9.589	3.30125	1.862
9.612	3.3033	1.863
9.634	3.3033	1.865
9.656	3.30535	1.866
9.678	3.30535	1.868
9.701	3.30848	1.87
9.723	3.31053	1.871
9.745	3.31053	1.873
9.768	3.31258	1.874
9.79	3.31258	1.876
9.812	3.31463	1.877
9.834	3.31572	1.878
9.857	3.31777	1.879
9.879	3.31777	1.88
9.901	3.31777	1.881
9.923	3.31981	1.882
9.945	3.3209	1.882
9.968	3.32294	1.883
9.99	3.32294	1.883
10.012	3.32499	1.884
10.035	3.32499	1.884
10.057	3.32703	1.884
10.079	3.32812	1.884
10.101	3.32812	1.885
10.124	3.33016	1.885
10.146	3.33016	1.886
10.168	3.33219	1.887
10.19	3.33328	1.888
10.212	3.33328	1.889
10.235	3.33532	1.891
10.257	3.33532	1.892
10.279	3.33529	1.895
10.302	3.33733	1.897
10.324	3.33842	1.9
10.346	3.33842	1.903
10.368	3.34044	1.906
10.39	3.34043	1.91
10.413	3.34043	1.914
10.435	3.34245	1.918
10.457	3.34353	1.923
10.48	3.34351	1.927
10.502	3.34349	1.932
10.524	3.34551	1.936
10.546	3.34549	1.941
10.569	3.34549	1.946
10.591	3.34544	1.951
10.613	3.34748	1.956
10.635	3.34856	1.96
10.657	3.34848	1.965
10.68	3.34845	1.969
10.702	3.34843	1.973
10.724	3.34837	1.977
10.747	3.3504	1.981
10.769	3.35037	1.984
10.791	3.35032	1.987
10.813	3.35025	1.989
10.836	3.35019	1.991
10.858	3.35016	1.992
10.88	3.35005	1.993
10.902	3.35001	1.992
10.925	3.34995	1.991
10.947	3.34987	1.99
10.969	3.3498	1.988
10.991	3.34761	1.985
11.014	3.34864	1.981
11.036	3.34856	1.977
11.058	3.34641	1.973
11.08	3.34633	1.969
11.102	3.34413	1.964
11.125	3.3441	1.96
11.147	3.3419	1.956
11.169	3.3397	1.952
11.192	3.33749	1.948
11.214	3.33322	1.945
11.236	3.33101	1.943
11.258	3.32673	1.941
11.28	3.32245	1.939
11.303	3.31817	1.939
11.325	3.31183	1.939
11.347	3.3055	1.939
11.37	3.29808	1.94
11.392	3.29174	1.942
11.414	3.28541	1.944
11.436	3.2771	1.946
11.459	3.26872	1.949
11.481	3.26043	1.952
11.503	3.25213	1.955
11.525	3.24385	1.958
11.547	3.23363	1.961
11.57	3.22333	1.964
11.592	3.21312	1.967
11.614	3.20292	1.969
11.637	3.19071	1.972
11.659	3.18054	1.974
11.681	3.16836	1.975
11.703	3.15629	1.977
11.725	3.14423	1.978
11.748	3.13227	1.978
11.77	3.11832	1.978
11.792	3.1064	1.978
11.814	3.09258	1.977
11.837	3.07879	1.975
11.859	3.06509	1.974
11.881	3.0515	1.972
11.904	3.03791	1.97
11.926	3.0244	1.968
11.948	3.00902	1.966
11.97	2.99363	1.965
11.993	2.97837	1.964
12.015	2.96317	1.963
12.037	3.07599	1.962
12.059	3.06254	1.963
12.082	3.04913	1.964
12.104	3.12914	1.966
12.126	3.12344	1.969
12.148	3.12561	1.972
12.17	3.13168	1.977
12.193	3.1397	1.982
12.215	3.14571	1.987
12.237	3.15172	1.993
12.259	3.15575	2
12.282	3.15977	2.006
12.304	3.16275	2.013
12.326	3.16677	2.019
12.349	3.16879	2.025
12.371	3.1708	2.031
12.393	3.17281	2.035
12.415	3.17378	2.039
12.438	3.17579	2.042
12.46	3.1778	2.043
12.482	3.17676	2.043
12.504	3.17877	2.041
12.527	3.17974	2.038
12.549	3.17974	2.033
12.571	3.18071	2.027
12.593	3.18071	2.019
12.615	3.17967	2.009
12.638	3.18168	1.998
12.66	3.18064	1.985
12.682	3.1816	1.971
12.704	3.18056	1.956
12.727	3.18056	1.94
12.749	3.18153	1.924
12.771	3.18049	1.908
12.794	3.17944	1.891
12.816	3.18041	1.875
12.838	3.17937	1.86
12.86	3.17833	1.845
12.882	3.17729	1.832
12.905	3.17826	1.821
12.927	3.17722	1.81
12.949	3.17619	1.802
12.972	3.17716	1.795
12.994	3.17612	1.79
13.016	3.17405	1.787
13.038	3.17301	1.785
13.06	3.17399	1.785
13.083	3.17295	1.787
13.105	3.17192	1.789
13.127	3.17089	1.793
13.15	3.16986	1.798
13.172	3.1698	1.804
13.194	3.16877	1.81
13.216	3.16774	1.817
13.239	3.16671	1.823
13.261	3.16568	1.83
13.283	3.16465	1.837
13.305	3.16363	1.843
13.327	3.1626	1.85
13.35	3.16157	1.855
13.372	3.16156	1.861
13.394	3.16054	1.865
13.417	3.15951	1.87
13.439	3.15848	1.873
13.461	3.15648	1.876
13.483	3.15545	1.878
13.506	3.15442	1.88
13.528	3.15441	1.881
13.55	3.15139	1.882
13.572	3.15137	1.882
13.595	3.15136	1.882
13.617	3.14834	1.881
13.639	3.14834	1.88
13.661	3.14633	1.879
13.684	3.14632	1.878
13.706	3.1463	1.877
13.728	3.1443	1.876
13.75	3.14429	1.875
13.772	3.1423	1.874
13.795	3.14032	1.873
13.817	3.14033	1.873
13.839	3.13834	1.873
13.861	3.13834	1.873
13.884	3.13637	1.874
13.906	3.13637	1.874
13.928	3.13543	1.875
13.95	3.13345	1.876
13.973	3.13348	1.878
13.995	3.13252	1.879
14.017	3.13253	1.88
14.04	3.13057	1.882
14.062	3.13158	1.883
14.084	3.12961	1.885
14.106	3.12962	1.887
14.129	3.13064	1.889
14.151	3.12866	1.891
14.173	3.12866	1.893
14.195	3.12968	1.896
14.217	3.12968	1.899
14.24	3.1277	1.902
14.262	3.12871	1.906
14.284	3.12871	1.909
14.307	3.1287	1.913
14.329	3.1287	1.918
14.351	3.1317	1.922
14.373	3.13169	1.927
14.395	3.1317	1.932
14.418	3.13169	1.938
14.44	3.1347	1.943
14.462	3.13471	1.949
14.485	3.13669	1.955
14.507	3.13869	1.961
14.529	3.13869	1.968
14.551	3.14068	1.975
14.574	3.14267	1.982
14.596	3.14568	1.99
14.618	3.14767	1.998
14.64	3.14967	2.006
14.663	3.15365	2.016
14.685	3.15565	2.025
14.707	3.15764	2.035
14.729	3.15963	2.046
14.752	3.16363	2.056
14.774	3.16562	2.067
14.796	3.16962	2.077
14.818	3.17362	2.087
14.84	3.17561	2.096
14.863	3.17962	2.104
14.885	3.18362	2.11
14.907	3.18665	2.114
14.929	3.19066	2.116
14.952	3.19467	2.116
14.974	3.19868	2.113
14.996	3.20069	2.109
15.019	3.20471	2.104
15.041	3.20977	2.097
15.063	3.21379	2.09
15.085	3.21782	2.083
15.108	3.22289	2.076
15.13	3.22491	2.069
15.152	3.22894	2.064
15.174	3.23402	2.059
15.197	3.23604	2.056
15.219	3.24113	2.054
15.241	3.24517	2.054
15.263	3.24824	2.055
15.285	3.25228	2.057
15.308	3.25536	2.061
15.33	3.26046	2.066
15.352	3.26249	2.072
15.374	3.26557	2.078
15.397	3.26865	2.086
15.419	3.27174	2.093
15.441	3.27482	2.101
15.464	3.2779	2.108
15.486	3.28099	2.115
15.508	3.28409	2.121
15.53	3.28718	2.126
15.552	3.28931	2.13
15.575	3.29241	2.132
15.597	3.29347	2.133
15.619	3.29657	2.132
15.642	3.29871	2.13
15.664	3.29979	2.127
15.686	3.30398	2.122
15.708	3.30504	2.117
15.73	3.30721	2.111
15.753	3.30937	2.104
15.775	3.31046	2.097
15.797	3.3106	2.09
15.82	3.31277	2.082
15.842	3.31388	2.074
15.864	3.31604	2.066
15.886	3.31825	2.057
15.909	3.31731	2.048
15.931	3.31953	2.037
15.953	3.31969	2.026
15.975	3.32193	2.013
15.997	3.32304	1.999
16.02	3.32322	1.986
16.042	3.32544	1.975
16.064	3.32656	1.965
16.087	3.32673	1.959
16.109	3.32784	1.955
16.131	3.32689	1.955
16.153	3.3291	1.957
16.176	3.33021	1.963
16.198	3.3313	1.972
16.22	3.33239	1.983
16.242	3.33141	1.997
16.264	3.33138	2.133
16.287	3.33243	2.121
16.309	3.33351	2.109
16.331	3.33346	2.099
16.354	3.33337	2.089
16.376	3.33537	2.081
16.398	3.33529	2.072
16.42	3.33523	2.065
16.442	3.33403	2.057
16.465	3.33601	2.05
16.487	3.33483	2.044
16.509	3.33575	2.038
16.532	3.33461	2.032
16.554	3.33551	2.027
16.576	3.3333	2.022
16.598	3.33422	2.017
16.621	3.33197	2.012
16.643	3.33179	2.008
16.665	3.33158	2.004
16.687	3.32934	2
16.709	3.32916	1.997
16.732	3.32688	1.994
16.754	3.32671	1.991
16.776	3.32447	1.988
16.799	3.32316	1.985
16.821	3.32094	1.983
16.843	3.32067	1.98
16.865	3.31845	1.978
16.887	3.31619	1.975
16.91	3.31387	1.972
16.932	3.31165	1.97
16.954	3.30939	1.967
16.977	3.30718	1.964
16.999	3.30612	1.962
17.021	3.30296	1.96
17.043	3.30087	1.959
17.066	3.29886	1.958
17.088	3.2958	1.959
17.11	3.29469	1.962
17.132	3.29064	1.966
17.154	3.28866	1.972
17.177	3.2866	1.98
17.199	3.28565	1.989
17.221	3.28159	2
17.244	3.27861	2.011
17.266	3.27669	2.023
17.288	3.27366	2.034
17.31	3.27174	2.046
17.333	3.26978	2.056
17.355	3.26583	2.064
17.377	3.26381	2.072
17.399	3.26093	2.077
17.422	3.25795	2.08
17.444	3.25501	2.081
17.466	3.25203	2.082
17.488	3.24705	2.086
17.511	3.24411	1.961
17.533	3.2401	1.954
17.555	3.23619	1.948
17.577	3.23222	1.943
17.599	3.22825	1.939
17.622	3.22428	1.936
17.644	3.22017	1.934
17.666	3.21414	1.933
17.689	3.21008	1.933
17.711	3.20505	1.933
17.733	3.19893	1.935
17.755	3.19493	1.937
17.778	3.19005	1.941
17.8	3.18406	1.945
17.822	3.17714	1.95
17.844	3.17117	1.955
17.866	3.1652	1.96
17.889	3.15826	1.965
17.911	3.15229	1.97
17.933	3.14426	1.974
17.956	3.13651	1.977
17.978	3.13105	1.98
18	3.12244	1.981
--	--	--
--	--	--
--	--	--
--	--	--
--	--	--
--	--	--
--	--	--
--	--	--
--	--	--
--	--
--	--
--	--

## Sheet: imaginary part
X	Y	Y
0.2	3.32851	0.43534
0.222	2.60601	0.42554
0.245	2.07589	0.41798
0.267	1.68077	0.41248
0.289	1.37551	0.40802
0.311	1.13625	0.40625
0.334	0.9467	0.40621
0.356	0.79014	0.40738
0.378	0.66205	0.41025
0.4	0.55781	0.41434
0.422	0.46952	0.4188
0.445	0.39746	0.42425
0.467	0.33399	0.43081
0.489	0.28035	0.43847
0.512	0.23407	0.44585
0.534	0.19638	0.45269
0.556	0.16224	0.45992
0.578	0.13299	0.45714
0.601	0.10625	0.47016
0.623	0.08418	0.48027
0.645	0.06361	0.48731
0.667	0.04635	0.49334
0.69	0.03143	0.44529
0.712	0.01671	0.42868
0.734	0.01256	0.4376
0.756	0.01052	0.44473
0.778	0.0096	0.44197
0.801	0.00759	0.43132
0.823	0.00966	0.42127
0.845	0.01774	0.41092
0.867	0.02372	0.40104
0.89	0.02765	0.39166
0.912	0.03451	0.38256
0.934	0.03834	0.37532
0.957	0.04214	0.36833
0.979	0.04396	0.36184
1.001	0.04577	0.36045
1.023	0.04853	0.3602
1.045	0.05032	0.35941
1.068	0.0502	0.35993
1.09	0.05008	0.36048
1.112	0.05092	0.36252
1.135	0.05083	0.36494
1.157	0.04887	0.36737
1.179	0.04691	0.37017
1.201	0.04497	0.36927
1.224	0.04306	0.36721
1.246	0.04116	0.36549
1.268	0.03737	0.36405
1.29	0.03548	0.36385
1.313	0.03171	0.36483
1.335	0.02792	0.36558
1.357	0.02413	0.36775
1.379	0.02126	0.37066
1.402	0.01459	0.37601
1.424	0.01075	0.37904
1.446	0.00689	0.38263
1.468	0.00688	0.3868
1.491	0.00882	0.38981
1.513	0.00784	0.3939
1.535	0.00783	0.39667
1.557	0.00979	0.39899
1.58	0.00878	0.40153
1.602	0.01076	0.40242
1.624	0.01372	0.40239
1.646	0.01772	0.40148
1.668	0.02072	0.39906
1.691	0.02477	0.39573
1.713	0.02577	0.3912
1.735	0.02987	0.38623
1.758	0.03195	0.37986
1.78	0.03296	0.37303
1.802	0.03505	0.44026
1.824	0.03399	0.42951
1.847	0.03609	0.44514
1.869	0.03501	0.45953
1.891	0.03504	0.46358
1.913	0.03506	0.45857
1.936	0.03395	0.45371
1.958	0.03396	0.447
1.98	0.03188	0.43974
2.002	0.0298	0.43872
2.025	0.02772	0.43208
2.047	0.02449	0.43158
2.069	0.02241	0.43265
2.091	0.02033	0.47
2.114	0.01616	0.47
2.136	0.01409	0.471
2.158	0.01203	0.472
2.18	0.01204	0.473
2.203	0.01206	0.473
2.225	0.0132	0.469
2.247	0.01322	0.469
2.269	0.01324	0.47
2.292	0.01326	0.47
2.314	0.01328	0.471
2.336	0.01439	0.472
2.358	0.01441	0.473
2.381	0.01443	0.473
2.403	0.01445	0.474
2.425	0.01553	0.475
2.447	0.01554	0.476
2.47	0.01555	0.477
2.492	0.01661	0.478
2.514	0.01662	0.478
2.536	0.01662	0.478
2.559	0.01766	0.478
2.581	0.01967	0.478
2.603	0.02167	0.477
2.625	0.02166	0.475
2.648	0.02469	0.473
2.67	0.02668	0.47
2.692	0.02667	0.467
2.714	0.02866	0.463
2.737	0.02967	0.458
2.759	0.02967	0.454
2.781	0.02967	0.449
2.803	0.02967	0.444
2.826	0.02966	0.439
2.848	0.02967	0.435
2.87	0.02768	0.431
2.892	0.02769	0.427
2.914	0.0257	0.425
2.937	0.0257	0.423
2.959	0.02371	0.422
2.981	0.02172	0.422
3.004	0.02173	0.422
3.026	0.01973	0.424
3.048	0.01974	0.426
3.07	0.01974	0.428
3.093	0.01975	0.431
3.115	0.01976	0.435
3.137	0.01976	0.438
3.159	0.01977	0.442
3.182	0.01872	0.446
3.204	0.01872	0.451
3.226	0.01872	0.456
3.248	0.01873	0.461
3.271	0.01873	0.466
3.293	0.01873	0.472
3.315	0.01874	0.479
3.337	0.01874	0.486
3.36	0.01874	0.493
3.382	0.01767	0.501
3.404	0.01767	0.51
3.426	0.01767	0.518
3.449	0.01767	0.527
3.471	0.01767	0.536
3.493	0.01767	0.545
3.515	0.01767	0.553
3.538	0.01767	0.56
3.56	0.01767	0.567
3.582	0.01767	0.571
3.604	0.01767	0.575
3.627	0.01563	0.576
3.649	0.01563	0.575
3.671	0.01563	0.573
3.693	0.01563	0.568
3.716	0.01563	0.561
3.738	0.01671	0.552
3.76	0.01671	0.541
3.782	0.0167	0.529
3.805	0.0167	0.515
3.827	0.0167	0.501
3.849	0.0167	0.486
3.871	0.0167	0.471
3.894	0.0167	0.456
3.916	0.0167	0.443
3.938	0.01467	0.43
3.96	0.01467	0.419
3.983	0.01574	0.41
4.005	0.01573	0.403
4.027	0.01573	0.399
4.049	0.01573	0.397
4.072	0.01573	0.398
4.094	0.01573	0.4
4.116	0.01371	0.406
4.138	0.01371	0.413
4.16	0.01371	0.422
4.183	0.01371	0.432
4.205	0.01371	0.443
4.227	0.01477	0.454
4.25	0.01274	0.466
4.272	0.01477	0.477
4.294	0.01477	0.487
4.316	0.01679	0.495
4.339	0.01679	0.502
4.361	0.01679	0.506
4.383	0.01679	0.509
4.405	0.01881	0.508
4.428	0.01881	0.505
4.45	0.01881	0.5
4.472	0.01881	0.492
4.494	0.01881	0.482
4.517	0.01987	0.471
4.539	0.01988	0.458
4.561	0.01988	0.443
4.583	0.01785	0.429
4.606	0.01785	0.414
4.628	0.01785	0.399
4.65	0.01786	0.386
4.672	0.01583	0.373
4.695	0.01583	0.362
4.717	0.01583	0.353
4.739	0.01381	0.346
4.761	0.01381	0.342
4.784	0.01381	0.339
4.806	0.01178	0.339
4.828	0.01178	0.341
4.85	0.01284	0.345
4.873	0.01081	0.35
4.895	0.01081	0.357
4.917	0.00878	0.365
4.939	0.00878	0.374
4.962	0.00878	0.383
4.984	0.00675	0.392
5.006	0.00675	0.401
5.028	0.00675	0.409
5.051	0.00472	0.415
5.073	0.00472	0.42
5.095	0.00472	0.424
5.117	0.00472	0.426
5.14	0.00269	0.426
5.162	0.00269	0.424
5.184	0.00269	0.421
5.206	0.00162	0.416
5.229	0.00162	0.41
5.251	0.00162	0.402
5.273	0.00162	0.394
5.295	0.00162	0.386
5.317	0.00162	0.377
5.34	0.00162	0.368
5.362	0.00162	0.36
5.384	0.00162	0.353
5.407	0.00162	0.347
5.429	0.000554	0.341
5.451	0.00259	0.337
5.473	0.00259	0.335
5.496	0.00259	0.333
5.518	0.00259	0.334
5.54	0.00462	0.335
5.562	0.00462	0.337
5.585	0.00462	0.341
5.607	0.00462	0.345
5.629	0.00558	0.35
5.651	0.00558	0.354
5.674	0.00558	0.359
5.696	0.00761	0.364
5.718	0.00761	0.367
5.74	0.00964	0.37
5.763	0.00964	0.372
5.785	0.00964	0.372
5.807	0.01168	0.371
5.829	0.01168	0.369
5.851	0.01168	0.366
5.874	0.01168	0.361
5.896	0.01371	0.355
5.918	0.01371	0.348
5.941	0.01371	0.34
5.963	0.01371	0.331
5.985	0.01574	0.322
6.007	0.01574	0.313
6.03	0.01574	0.304
6.052	0.01574	0.295
6.074	0.01574	0.287
6.096	0.01777	0.279
6.119	0.01777	0.272
6.141	0.01777	0.267
6.163	0.01777	0.262
6.185	0.01777	0.258
6.208	0.01777	0.255
6.23	0.01884	0.253
6.252	0.01884	0.252
6.274	0.01884	0.252
6.297	0.01884	0.252
6.319	0.01884	0.253
6.341	0.01883	0.254
6.363	0.01883	0.256
6.386	0.01883	0.257
6.408	0.01884	0.259
6.43	0.0199	0.261
6.452	0.0199	0.262
6.475	0.01787	0.264
6.497	0.01787	0.265
6.519	0.01787	0.265
6.541	0.01787	0.266
6.564	0.01787	0.266
6.586	0.01787	0.266
6.608	0.01787	0.266
6.63	0.01787	0.265
6.652	0.01893	0.265
6.675	0.01893	0.264
6.697	0.01894	0.263
6.719	0.01894	0.262
6.742	0.01894	0.262
6.764	0.02097	0.261
6.786	0.02097	0.26
6.808	0.02097	0.26
6.831	0.023	0.259
6.853	0.023	0.259
6.875	0.023	0.258
6.897	0.023	0.258
6.92	0.02503	0.258
6.942	0.02503	0.257
6.964	0.0261	0.257
6.986	0.02813	0.257
7.009	0.02813	0.257
7.031	0.02813	0.257
7.053	0.02813	0.256
7.075	0.03016	0.256
7.098	0.03016	0.256
7.12	0.03016	0.255
7.142	0.03017	0.255
7.164	0.0322	0.255
7.186	0.0322	0.254
7.209	0.0322	0.254
7.231	0.0322	0.253
7.253	0.03424	0.252
7.276	0.03424	0.251
7.298	0.03531	0.25
7.32	0.0353	0.249
7.342	0.0353	0.248
7.365	0.03733	0.247
7.387	0.03733	0.246
7.409	0.03733	0.245
7.431	0.03732	0.243
7.454	0.03732	0.242
7.476	0.03935	0.241
7.498	0.03935	0.239
7.52	0.03935	0.238
7.543	0.03934	0.237
7.565	0.03934	0.236
7.587	0.03934	0.235
7.609	0.04041	0.234
7.632	0.04243	0.233
7.654	0.04243	0.233
7.676	0.04243	0.233
7.698	0.04243	0.233
7.721	0.04243	0.233
7.743	0.04241	0.233
7.765	0.04241	0.234
7.787	0.04241	0.234
7.81	0.04241	0.235
7.832	0.04241	0.236
7.854	0.04241	0.237
7.876	0.04239	0.238
7.899	0.04442	0.24
7.921	0.04442	0.241
7.943	0.04442	0.242
7.965	0.04442	0.244
7.987	0.04442	0.245
8.01	0.0444	0.246
8.032	0.0444	0.247
8.054	0.0444	0.248
8.076	0.0444	0.248
8.099	0.0444	0.249
8.121	0.04439	0.249
8.143	0.04439	0.249
8.165	0.04439	0.249
8.188	0.04439	0.249
8.21	0.04439	0.248
8.232	0.04439	0.247
8.255	0.04439	0.247
8.277	0.04438	0.246
8.299	0.04438	0.245
8.321	0.04438	0.245
8.343	0.04439	0.244
8.366	0.04439	0.243
8.388	0.04439	0.243
8.41	0.04439	0.243
8.432	0.04439	0.243
8.455	0.0444	0.243
8.477	0.0444	0.244
8.499	0.0444	0.245
8.521	0.04441	0.246
8.544	0.04441	0.247
8.566	0.0444	0.249
8.588	0.04441	0.251
8.611	0.04441	0.253
8.633	0.04441	0.255
8.655	0.04442	0.257
8.677	0.04443	0.259
8.7	0.04444	0.261
8.722	0.04444	0.263
8.744	0.04445	0.264
8.766	0.04445	0.266
8.788	0.04446	0.267
8.811	0.04446	0.267
8.833	0.04447	0.268
8.855	0.04447	0.267
8.877	0.04448	0.267
8.9	0.04448	0.266
8.922	0.04449	0.265
8.944	0.04449	0.263
8.966	0.0445	0.261
8.989	0.04345	0.259
9.011	0.04549	0.257
9.033	0.0455	0.255
9.056	0.0455	0.253
9.078	0.04551	0.25
9.1	0.04552	0.248
9.122	0.04552	0.246
9.144	0.04446	0.244
9.167	0.04448	0.243
9.189	0.04448	0.241
9.211	0.04449	0.24
9.233	0.0445	0.239
9.256	0.04342	0.238
9.278	0.04343	0.237
9.3	0.04344	0.237
9.322	0.04345	0.237
9.345	0.04238	0.237
9.367	0.04238	0.237
9.389	0.04239	0.237
9.412	0.0424	0.237
9.434	0.04336	0.237
9.456	0.04337	0.237
9.478	0.04337	0.237
9.501	0.04338	0.236
9.523	0.04339	0.236
9.545	0.04231	0.236
9.567	0.04232	0.235
9.589	0.04233	0.234
9.612	0.04233	0.234
9.634	0.04233	0.233
9.656	0.04126	0.232
9.678	0.04126	0.231
9.701	0.04127	0.23
9.723	0.04128	0.229
9.745	0.04128	0.229
9.768	0.03923	0.228
9.79	0.03923	0.228
9.812	0.03924	0.228
9.834	0.03925	0.228
9.857	0.03925	0.228
9.879	0.0413	0.229
9.901	0.0413	0.229
9.923	0.04336	0.23
9.945	0.04337	0.231
9.968	0.04543	0.232
9.99	0.04543	0.234
10.012	0.04749	0.235
10.035	0.04749	0.236
10.057	0.04955	0.237
10.079	0.05161	0.238
10.101	0.05161	0.239
10.124	0.05368	0.24
10.146	0.05368	0.241
10.168	0.05683	0.241
10.19	0.0589	0.241
10.212	0.0589	0.242
10.235	0.06097	0.241
10.257	0.06097	0.241
10.279	0.06412	0.241
10.302	0.06619	0.24
10.324	0.06827	0.24
10.346	0.06827	0.239
10.368	0.07144	0.239
10.39	0.0735	0.238
10.413	0.0735	0.238
10.435	0.07667	0.237
10.457	0.07875	0.237
10.48	0.08081	0.237
10.502	0.08287	0.237
10.524	0.08605	0.237
10.546	0.08811	0.237
10.569	0.08811	0.237
10.591	0.09126	0.238
10.613	0.09335	0.239
10.635	0.09544	0.24
10.657	0.10066	0.241
10.68	0.10272	0.243
10.702	0.10478	0.244
10.724	0.10794	0.246
10.747	0.11003	0.248
10.769	0.11209	0.251
10.791	0.11621	0.253
10.813	0.11938	0.256
10.836	0.1235	0.258
10.858	0.12556	0.261
10.88	0.13079	0.263
10.902	0.13285	0.265
10.925	0.13697	0.267
10.947	0.14109	0.269
10.969	0.14521	0.27
10.991	0.1504	0.271
11.014	0.15457	0.271
11.036	0.15869	0.27
11.058	0.16277	0.269
11.08	0.16689	0.267
11.102	0.17303	0.264
11.125	0.17605	0.261
11.147	0.18218	0.257
11.169	0.18831	0.252
11.192	0.19443	0.247
11.214	0.20051	0.242
11.236	0.20662	0.236
11.258	0.21269	0.231
11.28	0.21874	0.226
11.303	0.22479	0.221
11.325	0.23077	0.216
11.347	0.23674	0.212
11.37	0.24262	0.208
11.392	0.24857	0.205
11.414	0.25451	0.202
11.436	0.25833	0.201
11.459	0.26418	0.2
11.481	0.26798	0.199
11.503	0.27177	0.2
11.525	0.27556	0.201
11.547	0.27819	0.203
11.57	0.28188	0.205
11.592	0.28354	0.208
11.614	0.28519	0.211
11.637	0.28676	0.215
11.659	0.2884	0.22
11.681	0.28995	0.224
11.703	0.28949	0.229
11.725	0.28903	0.234
11.748	0.28656	0.239
11.77	0.28402	0.244
11.792	0.28157	0.249
11.814	0.27705	0.254
11.837	0.27254	0.258
11.859	0.26607	0.262
11.881	0.25861	0.266
11.904	0.25021	0.269
11.926	0.23986	0.272
11.948	0.2285	0.274
11.97	0.21621	0.275
11.993	0.20005	0.276
12.015	0.18298	0.276
12.037	0.16987	0.275
12.059	0.14773	0.274
12.082	0.12269	0.272
12.104	0.09792	0.27
12.126	0.06881	0.268
12.148	0.04282	0.265
12.17	0.02179	0.261
12.193	0.00576	0.258
12.215	0.00271	0.254
12.237	0.00167	0.25
12.259	0.00367	0.245
12.282	0.00865	0.241
12.304	0.01267	0.236
12.326	0.01766	0.232
12.349	0.02064	0.227
12.371	0.02161	0.223
12.393	0.02564	0.218
12.415	0.02661	0.214
12.438	0.02758	0.21
12.46	0.02959	0.206
12.482	0.03056	0.203
12.504	0.03153	0.2
12.527	0.03354	0.198
12.549	0.03451	0.196
12.571	0.03347	0.196
12.593	0.03548	0.196
12.615	0.03443	0.197
12.638	0.0354	0.199
12.66	0.0354	0.202
12.682	0.03436	0.205
12.704	0.03436	0.208
12.727	0.03533	0.212
12.749	0.03533	0.215
12.771	0.03428	0.219
12.794	0.03428	0.222
12.816	0.0363	0.225
12.838	0.03525	0.227
12.86	0.03525	0.229
12.882	0.03526	0.23
12.905	0.03422	0.231
12.927	0.03422	0.231
12.949	0.03422	0.23
12.972	0.03422	0.229
12.994	0.03623	0.228
13.016	0.03623	0.226
13.038	0.03623	0.224
13.06	0.03623	0.222
13.083	0.03623	0.219
13.105	0.03726	0.217
13.127	0.03726	0.215
13.15	0.03726	0.213
13.172	0.03926	0.211
13.194	0.04029	0.21
13.216	0.04029	0.208
13.239	0.04131	0.207
13.261	0.04131	0.207
13.283	0.04233	0.207
13.305	0.04233	0.207
13.327	0.04335	0.207
13.35	0.04437	0.208
13.372	0.04739	0.21
13.394	0.04738	0.211
13.417	0.0484	0.213
13.439	0.04942	0.215
13.461	0.05043	0.217
13.483	0.05144	0.219
13.506	0.05245	0.221
13.528	0.05347	0.223
13.55	0.05447	0.225
13.572	0.05548	0.227
13.595	0.0565	0.228
13.617	0.05749	0.229
13.639	0.05652	0.229
13.661	0.05752	0.229
13.684	0.05854	0.228
13.706	0.05955	0.227
13.728	0.06055	0.226
13.75	0.05958	0.224
13.772	0.05957	0.221
13.795	0.05955	0.219
13.817	0.05756	0.216
13.839	0.05755	0.213
13.861	0.05755	0.21
13.884	0.05555	0.208
13.906	0.05555	0.205
13.928	0.05255	0.203
13.95	0.05153	0.201
13.973	0.04853	0.199
13.995	0.04553	0.197
14.017	0.04452	0.196
14.04	0.04152	0.195
14.062	0.03954	0.195
14.084	0.03852	0.194
14.106	0.03552	0.194
14.129	0.03253	0.194
14.151	0.03152	0.193
14.173	0.02953	0.193
14.195	0.02654	0.193
14.217	0.02354	0.193
14.24	0.02354	0.192
14.262	0.02054	0.192
14.284	0.01855	0.192
14.307	0.01555	0.191
14.329	0.01555	0.191
14.351	0.01255	0.19
14.373	0.01056	0.189
14.395	0.01255	0.189
14.418	0.01352	0.188
14.44	0.0155	0.187
14.462	0.01948	0.186
14.485	0.02045	0.184
14.507	0.02244	0.183
14.529	0.02443	0.181
14.551	0.02642	0.179
14.574	0.02841	0.177
14.596	0.0304	0.174
14.618	0.03137	0.172
14.64	0.03337	0.171
14.663	0.03536	0.169
14.685	0.03736	0.169
14.707	0.03936	0.169
14.729	0.04135	0.17
14.752	0.04033	0.173
14.774	0.04233	0.178
14.796	0.04434	0.184
14.818	0.04532	0.192
14.84	0.04732	0.202
14.863	0.04733	0.215
14.885	0.04831	0.228
14.907	0.05032	0.243
14.929	0.0513	0.259
14.952	0.0513	0.276
14.974	0.05228	0.291
14.996	0.05325	0.307
15.019	0.05326	0.32
15.041	0.05424	0.333
15.063	0.05321	0.343
15.085	0.05418	0.351
15.108	0.05314	0.358
15.13	0.05412	0.363
15.152	0.05307	0.366
15.174	0.05203	0.367
15.197	0.05299	0.367
15.219	0.05194	0.366
15.241	0.05089	0.364
15.263	0.05185	0.361
15.285	0.04974	0.358
15.308	0.04867	0.354
15.33	0.0476	0.351
15.352	0.04857	0.347
15.374	0.04643	0.344
15.397	0.04536	0.341
15.419	0.04428	0.339
15.441	0.0432	0.337
15.464	0.04104	0.337
15.486	0.03996	0.337
15.508	0.03886	0.338
15.53	0.03777	0.339
15.552	0.03667	0.342
15.575	0.03557	0.344
15.597	0.03351	0.346
15.619	0.03241	0.349
15.642	0.03129	0.351
15.664	0.03128	0.352
15.686	0.02918	0.352
15.708	0.02808	0.351
15.73	0.02804	0.349
15.753	0.02596	0.345
15.775	0.02594	0.34
15.797	0.027	0.332
15.82	0.02491	0.324
15.842	0.02598	0.313
15.864	0.02389	0.3
15.886	0.02494	0.285
15.909	0.02604	0.269
15.931	0.02915	0.251
15.953	0.03023	0.232
15.975	0.03445	0.213
15.997	0.03554	0.196
16.02	0.03978	0.181
16.042	0.04292	0.183
16.064	0.04512	0.189
16.087	0.04938	0.195
16.109	0.05159	0.202
16.131	0.05586	0.208
16.153	0.06014	0.216
16.176	0.06236	0.225
16.198	0.06776	0.235
16.22	0.06999	0.248
16.242	0.07428	0.263
16.264	0.07857	0.286
16.287	0.08398	0.304
16.309	0.08622	0.323
16.331	0.09052	0.342
16.354	0.09592	0.36
16.376	0.10024	0.377
16.398	0.10453	0.393
16.42	0.10676	0.407
16.442	0.11102	0.421
16.465	0.11534	0.433
16.487	0.11848	0.443
16.509	0.12054	0.452
16.532	0.12257	0.46
16.554	0.1267	0.466
16.576	0.12757	0.47
16.598	0.12963	0.473
16.621	0.13161	0.474
16.643	0.13363	0.473
16.665	0.1377	0.471
16.687	0.13967	0.467
16.709	0.14168	0.462
16.732	0.14571	0.456
16.754	0.14772	0.449
16.776	0.14968	0.44
16.799	0.15369	0.431
16.821	0.15564	0.421
16.843	0.16078	0.411
16.865	0.16273	0.4
16.887	0.16673	0.39
16.91	0.17181	0.379
16.932	0.17375	0.368
16.954	0.17773	0.358
16.977	0.17966	0.349
16.999	0.18153	0.34
17.021	0.18444	0.332
17.043	0.18421	0.324
17.066	0.18609	0.318
17.088	0.18587	0.312
17.11	0.18882	0.306
17.132	0.19066	0.301
17.154	0.19051	0.296
17.177	0.19347	0.29
17.199	0.1954	0.284
17.221	0.19628	0.277
17.244	0.19818	0.27
17.266	0.19916	0.262
17.288	0.20213	0.253
17.31	0.20311	0.243
17.333	0.20614	0.231
17.355	0.20708	0.217
17.377	0.21117	0.202
17.399	0.21217	0.185
17.422	0.21628	0.166
17.444	0.21835	0.144
17.466	0.22246	0.118
17.488	0.22448	0.099
17.511	0.22656	0.115
17.533	0.23176	0.127
17.555	0.23385	0.137
17.577	0.23701	0.145
17.599	0.24018	0.153
17.622	0.24336	0.16
17.644	0.24965	0.166
17.666	0.25277	0.173
17.689	0.25703	0.178
17.711	0.26131	0.184
17.733	0.26551	0.19
17.755	0.2687	0.195
17.778	0.27083	0.201
17.8	0.27191	0.206
17.822	0.27397	0.212
17.844	0.27601	0.218
17.866	0.27806	0.224
17.889	0.27916	0.231
17.911	0.2812	0.238
17.933	0.28221	0.244
17.956	0.28095	0.25
17.978	0.27554	0.256
18	0.27	0.261
--	--	--
--	--	--
--	--	--
--	--	--
--	--	--
--	--	--
--	--	--
--	--	--
--	--	--
--	--
--	--
--	--
