# Supplementary material for: Study on dielectric properties of high organic sulfur coking coal and modeling sulfur compounds
Source: PLoS One. 2019 Jan 3;14(1):e0208125. doi: 10.1371/journal.pone.0208125 (PMC6317830; doi:10.1371/journal.pone.0208125)
Supplement: S6 File — (XLSX) [file pone.0208125.s006.xlsx]

## Sheet: real part
X	Y	Y	Y
0.1	5.51492	2.045	2.454
0.122	4.87549	1.823	2.446
0.145	4.3748	1.889	2.433
0.167	3.97846	1.948	2.416
0.19	3.66104	2	2.395
0.212	3.40209	2.045	2.371
0.234	3.19242	2.085	2.344
0.257	3.02058	2.119	2.315
0.279	2.88068	2.147	2.284
0.301	2.76461	2.169	2.253
0.324	2.67154	2.186	2.222
0.346	2.5975	2.197	2.193
0.368	2.53905	2.203	2.166
0.391	2.49576	2.204	2.142
0.413	2.46361	2.2	2.122
0.436	2.44268	2.192	2.106
0.458	2.43098	2.182	2.096
0.48	2.4286	2.17	2.092
0.503	2.43505	2.157	2.093
0.525	2.4468	2.145	2.101
0.547	2.46698	2.133	2.114
0.57	2.49093	2.124	2.134
0.592	2.52079	2.116	2.158
0.615	2.55559	2.111	2.188
0.637	2.59308	2.108	2.221
0.659	2.63221	2.107	2.258
0.682	2.6746	2.109	2.297
0.704	2.71761	2.111	2.338
0.726	2.76048	2.115	2.38
0.749	2.80215	2.12	2.422
0.771	2.84088	2.125	2.464
0.794	2.879	2.13	2.505
0.816	2.91405	2.137	2.453
0.838	2.94335	2.143	2.456
0.861	2.9678	2.151	2.454
0.883	2.98884	2.16	2.446
0.905	3.00231	2.171	2.433
0.928	3.01163	2.185	2.416
0.95	3.01514	2.201	2.395
0.973	3.01259	2.221	2.371
0.995	3.00429	2.245	2.344
1.017	2.9927	2.272	2.315
1.04	2.9745	2.302	2.284
1.062	2.95547	2.335	2.253
1.085	2.93092	2.371	2.222
1.107	2.90625	2.407	2.193
1.129	2.87847	2.444	2.166
1.152	2.84992	2.444	2.142
1.174	2.82157	2.43	2.122
1.196	2.79308	2.416	2.106
1.219	2.76538	2.402	2.096
1.241	2.73947	2.388	2.092
1.264	2.71652	2.375	2.093
1.286	2.69426	2.364	2.136
1.308	2.67434	2.355	2.2
1.331	2.65822	2.349	2.256
1.353	2.64434	2.346	2.305
1.375	2.63324	2.347	2.346
1.398	2.62532	2.35	2.38
1.42	2.6196	2.303	2.408
1.443	2.6176	2.304	2.446
1.465	2.61935	2.3	2.433
1.487	2.6217	2.292	2.416
1.51	2.62723	2.282	2.395
1.532	2.63555	2.27	2.371
1.554	2.64488	2.257	2.344
1.577	2.65646	2.245	2.315
1.599	2.66965	2.233	2.284
1.621	2.68513	2.224	2.253
1.644	2.70066	2.216	2.222
1.666	2.71566	2.211	2.193
1.689	2.73134	2.208	2.166
1.711	2.74708	2.207	2.142
1.733	2.76227	2.209	2.122
1.756	2.77652	2.211	2.106
1.778	2.79019	2.215	2.096
1.801	2.80227	2.22	2.092
1.823	2.81374	2.225	2.093
1.845	2.82196	2.103	2.093
1.868	2.83019	2.0136	2.101
1.89	2.83614	2.0036	2.114
1.912	2.84044	1.9561	2.134
1.935	2.8441	1.8951	2.158
1.957	2.84444	1.8741	2.188
1.98	2.84413	1.851	2.15
2.002	2.84215	1.823	2.063
2.024	2.83785	1.889	2.136
2.047	2.83355	1.948	2.2
2.069	2.82694	2	2.256
2.091	2.82033	2.045	2.063
2.114	2.81372	1.823	2.136
2.136	2.8048	1.889	2.2
2.159	2.79689	1.948	2.256
2.181	2.78801	2	2.305
2.203	2.78012	2.045	2.346
2.226	2.7716	2.085	2.38
2.248	2.76538	2.119	2.408
2.27	2.75852	2.147	2.429
2.293	2.75168	2.169	2.444
2.315	2.74648	2.186	2.453
2.337	2.74129	2.197	2.456
2.36	2.73775	2.203	2.454
2.382	2.73421	2.204	2.446
2.405	2.7323	2.2	2.433
2.427	2.72977	2.192	2.416
2.449	2.7295	2.182	2.395
2.472	2.73086	2.17	2.371
2.494	2.73123	2.157	2.344
2.516	2.73259	2.145	2.315
2.539	2.73395	2.133	2.284
2.561	2.73756	2.124	2.253
2.584	2.74118	2.116	2.222
2.606	2.74317	2.111	2.193
2.628	2.74742	2.108	2.166
2.651	2.75103	2.107	2.142
2.673	2.75366	2.109	2.122
2.695	2.7579	2.111	2.106
2.718	2.76116	2.115	2.096
2.74	2.76378	2.12	2.092
2.763	2.76541	2.125	2.093
2.785	2.76866	2.13	2.101
2.807	2.77092	2.137	2.114
2.83	2.77092	2.143	2.134
2.852	2.77318	2.151	2.158
2.874	2.77382	2.16	2.188
2.897	2.77283	2.171	2.221
2.919	2.77346	2.185	2.258
2.942	2.77311	2.201	2.297
2.964	2.77211	2.221	2.338
2.986	2.77013	2.245	2.38
3.009	2.76913	2.272	2.422
3.031	2.76714	2.302	2.464
3.053	2.76678	2.335	2.505
3.076	2.76415	2.371	2.545
3.098	2.76217	2.407	2.583
3.121	2.76018	2.444	2.62
3.143	2.75919	2.481	2.654
3.165	2.75719	2.516	2.687
3.188	2.7562	2.55	2.717
3.21	2.7552	2.581	2.746
3.232	2.75484	2.609	2.772
3.255	2.75384	2.636	2.797
3.277	2.75448	2.659	2.82
3.3	2.75286	2.681	2.841
3.322	2.75349	2.701	2.861
3.344	2.75413	2.72	2.879
3.367	2.75413	2.738	2.896
3.389	2.75576	2.755	2.911
3.411	2.75804	2.771	2.925
3.434	2.75804	2.785	2.936
3.456	2.75903	2.799	2.946
3.479	2.76067	2.81	2.954
3.501	2.76231	2.818	2.96
3.523	2.76394	2.824	2.964
3.546	2.76658	2.826	2.966
3.568	2.76757	2.825	2.966
3.59	2.7692	2.82	2.964
3.613	2.7702	2.811	2.96
3.635	2.7712	2.8	2.955
3.658	2.77055	2.785	2.949
3.68	2.77219	2.769	2.942
3.702	2.77319	2.752	2.935
3.725	2.77255	2.734	2.928
3.747	2.7719	2.717	2.921
3.769	2.77126	2.702	2.915
3.792	2.77062	2.689	2.91
3.814	2.77062	2.679	2.907
3.837	2.76999	2.672	2.906
3.859	2.76935	2.668	2.906
3.881	2.76708	2.669	2.909
3.904	2.76707	2.673	2.914
3.926	2.7648	2.681	2.921
3.948	2.76316	2.691	2.929
3.971	2.76154	2.705	2.939
3.993	2.76089	2.72	2.949
4.016	2.75927	2.737	2.961
4.038	2.75763	2.754	2.972
4.06	2.756	2.771	2.982
4.083	2.756	2.787	2.991
4.105	2.75436	2.801	2.998
4.127	2.75436	2.812	3.003
4.15	2.75272	2.82	3.004
4.172	2.75272	2.824	3.002
4.195	2.75335	2.823	2.996
4.217	2.75335	2.819	2.986
4.239	2.75335	2.81	2.972
4.262	2.75398	2.797	2.953
4.284	2.75398	2.781	2.931
4.306	2.75462	2.763	2.905
4.329	2.75624	2.742	2.877
4.351	2.75689	2.719	2.846
4.374	2.75689	2.696	2.814
4.396	2.75915	2.673	2.782
4.418	2.76143	2.651	2.751
4.441	2.76142	2.629	2.721
4.463	2.76369	2.609	2.693
4.485	2.76369	2.59	2.669
4.508	2.76597	2.573	2.649
4.53	2.7676	2.557	2.633
4.553	2.76761	2.543	2.621
4.575	2.76988	2.53	2.614
4.597	2.76988	2.518	2.612
4.62	2.76989	2.506	2.614
4.642	2.77152	2.496	2.62
4.664	2.77216	2.486	2.63
4.687	2.77216	2.477	2.642
4.709	2.77216	2.469	2.658
4.732	2.77216	2.462	2.675
4.754	2.77216	2.456	2.693
4.776	2.77215	2.451	2.712
4.799	2.77215	2.447	2.73
4.821	2.77052	2.444	2.747
4.843	2.77052	2.444	2.762
4.866	2.77051	2.444	2.775
4.888	2.76987	2.446	2.784
4.911	2.76824	2.45	2.79
4.933	2.76823	2.454	2.793
4.955	2.76823	2.459	2.792
4.978	2.76595	2.464	2.787
5	2.76595	2.469	2.78
5.022	2.76595	2.474	2.769
5.045	2.76432	2.478	2.757
5.067	2.76432	2.482	2.742
5.09	2.76368	2.485	2.727
5.112	2.76367	2.488	2.712
5.134	2.76368	2.49	2.697
5.157	2.76368	2.493	2.682
5.179	2.76368	2.495	2.668
5.201	2.76368	2.498	2.656
5.224	2.76303	2.502	2.644
5.246	2.76466	2.506	2.634
5.269	2.76466	2.512	2.625
5.291	2.76467	2.517	2.617
5.313	2.76467	2.523	2.61
5.336	2.7663	2.529	2.603
5.358	2.76695	2.535	2.597
5.38	2.76695	2.541	2.591
5.403	2.76858	2.545	2.585
5.425	2.76858	2.548	2.579
5.448	2.77022	2.55	2.572
5.47	2.77022	2.551	2.565
5.492	2.77086	2.55	2.556
5.515	2.77086	2.547	2.548
5.537	2.77249	2.543	2.538
5.559	2.7725	2.538	2.528
5.582	2.77314	2.532	2.517
5.604	2.77315	2.526	2.506
5.627	2.77315	2.518	2.495
5.649	2.77314	2.51	2.484
5.671	2.77378	2.501	2.474
5.694	2.77378	2.491	2.465
5.716	2.77378	2.481	2.457
5.738	2.77378	2.47	2.45
5.761	2.77442	2.457	2.445
5.783	2.77442	2.444	2.442
5.806	2.77442	2.43	2.441
5.828	2.77442	2.416	2.441
5.85	2.77442	2.402	2.443
5.873	2.77343	2.388	2.446
5.895	2.77342	2.375	2.451
5.917	2.77342	2.364	2.457
5.94	2.77342	2.355	2.464
5.962	2.77342	2.349	2.471
5.985	2.77341	2.346	2.479
6.007	2.77178	2.347	2.488
6.029	2.77178	2.35	2.496
6.052	2.77178	2.357	2.504
6.074	2.77178	2.367	2.512
6.096	2.77178	2.379	2.519
6.119	2.77177	2.394	2.525
6.141	2.77113	2.409	2.532
6.164	2.77112	2.424	2.537
6.186	2.77112	2.439	2.542
6.208	2.77275	2.452	2.547
6.231	2.77275	2.464	2.551
6.253	2.77276	2.474	2.556
6.275	2.77212	2.481	2.56
6.298	2.77212	2.486	2.565
6.32	2.77212	2.49	2.569
6.343	2.77375	2.492	2.574
6.365	2.77374	2.494	2.58
6.387	2.77374	2.496	2.586
6.41	2.77311	2.499	2.593
6.432	2.77311	2.502	2.6
6.454	2.77474	2.508	2.607
6.477	2.77474	2.514	2.615
6.499	2.77474	2.523	2.623
6.522	2.77474	2.533	2.631
6.544	2.77474	2.543	2.639
6.566	2.77637	2.554	2.647
6.589	2.77636	2.566	2.655
6.611	2.77636	2.576	2.663
6.633	2.77636	2.586	2.67
6.656	2.77636	2.594	2.677
6.678	2.77636	2.6	2.683
6.701	2.778	2.605	2.689
6.723	2.778	2.609	2.694
6.745	2.778	2.611	2.699
6.768	2.778	2.612	2.704
6.79	2.77799	2.613	2.708
6.813	2.77799	2.613	2.712
6.835	2.77799	2.614	2.715
6.857	2.78026	2.615	2.718
6.88	2.78026	2.617	2.721
6.902	2.78025	2.62	2.724
6.924	2.78024	2.623	2.727
6.947	2.78024	2.627	2.729
6.969	2.78089	2.631	2.731
6.991	2.78089	2.636	2.734
7.014	2.78252	2.64	2.736
7.036	2.78252	2.644	2.739
7.059	2.78252	2.647	2.742
7.081	2.78315	2.65	2.745
7.103	2.78315	2.653	2.748
7.126	2.78315	2.656	2.752
7.148	2.78315	2.659	2.756
7.17	2.78479	2.663	2.761
7.193	2.78544	2.667	2.766
7.215	2.78544	2.672	2.772
7.238	2.78542	2.678	2.779
7.26	2.78542	2.685	2.786
7.282	2.78542	2.693	2.794
7.305	2.78542	2.701	2.802
7.327	2.78542	2.709	2.81
7.349	2.78706	2.717	2.819
7.372	2.78706	2.724	2.828
7.394	2.78706	2.73	2.837
7.417	2.78705	2.735	2.845
7.439	2.78705	2.738	2.854
7.461	2.78705	2.739	2.862
7.484	2.78705	2.738	2.87
7.506	2.78705	2.736	2.877
7.528	2.78705	2.733	2.884
7.551	2.78704	2.729	2.89
7.573	2.78704	2.724	2.896
7.596	2.78702	2.719	2.901
7.618	2.78702	2.715	2.906
7.64	2.78702	2.711	2.91
7.663	2.78702	2.708	2.914
7.685	2.78638	2.705	2.917
7.707	2.788	2.703	2.919
7.73	2.788	2.701	2.92
7.752	2.788	2.699	2.92
7.775	2.788	2.696	2.918
7.797	2.788	2.693	2.915
7.819	2.78735	2.688	2.911
7.842	2.78735	2.682	2.904
7.864	2.78735	2.675	2.896
7.886	2.78735	2.667	2.886
7.909	2.78898	2.657	2.873
7.931	2.78898	2.646	2.858
7.954	2.78832	2.636	2.841
7.976	2.78832	2.625	2.823
7.998	2.78832	2.615	2.803
8.021	2.78996	2.605	2.781
8.043	2.78996	2.597	2.759
8.066	2.78931	2.591	2.736
8.088	2.79095	2.586	2.714
8.11	2.79095	2.582	2.692
8.133	2.79095	2.58	2.671
8.155	2.79259	2.58	2.652
8.177	2.79259	2.581	2.634
8.2	2.79259	2.583	2.619
8.222	2.79358	2.585	2.606
8.244	2.79358	2.588	2.596
8.267	2.79358	2.59	2.588
8.289	2.79521	2.593	2.584
8.312	2.79521	2.596	2.582
8.334	2.79685	2.599	2.583
8.356	2.79685	2.601	2.586
8.379	2.79849	2.604	2.591
8.401	2.79849	2.606	2.598
8.423	2.80011	2.609	2.607
8.446	2.80011	2.612	2.616
8.468	2.80175	2.615	2.627
8.491	2.80175	2.617	2.637
8.513	2.80274	2.62	2.648
8.535	2.80274	2.622	2.659
8.558	2.80438	2.624	2.669
8.58	2.80438	2.626	2.678
8.602	2.80602	2.627	2.686
8.625	2.80831	2.627	2.694
8.647	2.8083	2.626	2.7
8.67	2.80993	2.624	2.706
8.692	2.81157	2.622	2.71
8.714	2.81157	2.619	2.714
8.737	2.81322	2.616	2.717
8.759	2.81484	2.613	2.72
8.781	2.81648	2.609	2.722
8.804	2.81813	2.606	2.723
8.826	2.81977	2.603	2.724
8.849	2.82139	2.6	2.725
8.871	2.82139	2.597	2.725
8.893	2.82302	2.594	2.724
8.916	2.82467	2.591	2.722
8.938	2.82862	2.588	2.719
8.96	2.83025	2.584	2.715
8.983	2.8319	2.579	2.709
9.005	2.83353	2.574	2.702
9.028	2.83517	2.568	2.694
9.05	2.8368	2.562	2.684
9.072	2.84009	2.554	2.672
9.095	2.84176	2.546	2.66
9.117	2.8457	2.538	2.646
9.139	2.84734	2.53	2.632
9.162	2.85062	2.522	2.617
9.184	2.85227	2.514	2.602
9.207	2.85559	2.507	2.588
9.229	2.85722	2.501	2.575
9.251	2.86119	2.496	2.563
9.274	2.86447	2.491	2.552
9.296	2.86614	2.488	2.543
9.318	2.86943	2.485	2.536
9.341	2.87274	2.483	2.531
9.363	2.87603	2.481	2.528
9.386	2.87935	2.48	2.527
9.408	2.88166	2.479	2.528
9.43	2.88496	2.479	2.531
9.453	2.88827	2.478	2.535
9.475	2.89157	2.478	2.54
9.497	2.89488	2.478	2.547
9.52	2.89986	2.479	2.554
9.542	2.90383	2.48	2.561
9.565	2.90714	2.482	2.569
9.587	2.91044	2.485	2.576
9.609	2.91377	2.488	2.583
9.632	2.91874	2.491	2.59
9.654	2.92272	2.496	2.595
9.676	2.9277	2.5	2.6
9.699	2.93099	2.505	2.604
9.721	2.93597	2.51	2.607
9.744	2.94093	2.514	2.609
9.766	2.94591	2.518	2.611
9.788	2.95157	2.52	2.612
9.811	2.95821	2.522	2.614
9.833	2.96318	2.523	2.615
9.855	2.96982	2.522	2.616
9.878	2.97812	2.521	2.618
9.9	2.98712	2.519	2.621
9.923	2.99712	2.517	2.624
9.945	3.00877	2.514	2.627
9.967	3.02375	2.511	2.631
9.99	3.04203	2.51	2.636
10.012	3.05666	2.508	2.64
10.035	3.0583	2.508	2.645
10.057	3.05246	2.509	2.649
10.079	3.08734	2.511	2.653
10.102	3.07142	2.513	2.656
10.124	3.05716	2.517	2.658
10.146	3.04379	2.521	2.659
10.169	3.0297	2.526	2.659
10.191	3.01398	2.531	2.658
10.213	3.00002	2.536	2.656
10.236	2.98605	2.541	2.653
10.258	2.97049	2.546	2.65
10.281	2.95564	2.55	2.647
10.303	2.94194	2.554	2.644
10.325	2.9264	2.558	2.642
10.348	2.91114	2.561	2.641
10.37	2.89591	2.564	2.642
10.393	2.88059	2.568	2.645
10.415	2.86615	2.572	2.65
10.437	2.85107	2.576	2.657
10.46	2.83609	2.581	2.667
10.482	2.82104	2.586	2.679
10.504	2.80621	2.591	2.692
10.527	2.7914	2.597	2.708
10.549	2.7766	2.603	2.725
10.571	2.76193	2.609	2.742
10.594	2.74802	2.615	2.76
10.616	2.73339	2.62	2.778
10.639	2.71889	2.624	2.794
10.661	2.7045	2.628	2.808
10.683	2.69003	2.631	2.82
10.706	2.6774	2.633	2.828
10.728	2.66486	2.634	2.832
10.75	2.65065	2.635	2.832
10.773	2.63813	2.635	2.827
10.795	2.62573	2.634	2.818
10.818	2.61493	2.633	2.806
10.84	2.60254	2.633	2.79
10.862	2.59183	2.632	2.771
10.885	2.5812	2.63	2.752
10.907	2.57063	2.629	2.731
10.929	2.56171	2.629	2.712
10.952	2.5527	2.628	2.693
10.974	2.54598	2.627	2.677
10.997	2.54028	2.626	2.663
11.019	2.53618	2.625	2.652
11.041	2.53365	2.624	2.645
11.064	2.53424	2.623	2.64
11.086	2.53641	2.622	2.639
11.108	2.54167	2.621	2.642
11.131	2.5501	2.621	2.646
11.153	2.5807	2.621	2.654
11.176	2.60793	2.621	2.663
11.198	2.62719	2.622	2.673
11.22	2.64327	2.624	2.685
11.243	2.65456	2.626	2.697
11.265	2.66585	2.628	2.709
11.288	2.67716	2.631	2.721
11.31	2.68523	2.634	2.733
11.332	2.6927	2.638	2.744
11.355	2.7008	2.641	2.754
11.377	2.70728	2.645	2.764
11.399	2.71377	2.649	2.774
11.422	2.72025	2.652	2.783
11.444	2.72675	2.656	2.793
11.466	2.73162	2.659	2.803
11.489	2.7365	2.662	2.814
11.511	2.74302	2.666	2.826
11.534	2.74627	2.669	2.839
11.556	2.75114	2.672	2.853
11.578	2.75604	2.675	2.868
11.601	2.75929	2.678	2.883
11.623	2.76417	2.681	2.898
11.645	2.76742	2.683	2.912
11.668	2.77068	2.684	2.925
11.69	2.77393	2.685	2.936
11.713	2.77719	2.684	2.942
11.735	2.78046	2.682	2.945
11.757	2.78372	2.678	2.943
11.78	2.78698	2.673	2.936
11.802	2.7886	2.667	2.925
11.824	2.79186	2.659	2.909
11.847	2.79352	2.651	2.889
11.869	2.79678	2.642	2.867
11.892	2.7984	2.633	2.843
11.914	2.80171	2.624	2.819
11.936	2.80333	2.616	2.795
11.959	2.80497	2.61	2.772
11.981	2.80826	2.605	2.752
12.003	2.8099	2.602	2.735
12.026	2.81317	2.6	2.721
12.048	2.81484	2.601	2.71
12.071	2.81648	2.604	2.704
12.093	2.81979	2.608	2.702
12.115	2.82142	2.615	2.704
12.138	2.82473	2.622	2.709
12.16	2.82803	2.63	2.718
12.182	2.8297	2.639	2.73
12.205	2.83299	2.649	2.744
12.227	2.83629	2.658	2.76
12.25	2.83961	2.666	2.777
12.272	2.84058	2.674	2.794
12.294	2.8439	2.681	2.812
12.317	2.8472	2.686	2.83
12.339	2.85218	2.691	2.847
12.361	2.85546	2.694	2.864
12.384	2.85813	2.696	2.879
12.406	2.86143	2.697	2.894
12.429	2.86472	2.696	2.908
12.451	2.86737	2.695	2.921
12.473	2.87234	2.691	2.933
12.496	2.87496	2.686	2.946
12.518	2.87827	2.68	2.96
12.541	2.88258	2.672	2.974
12.563	2.88587	2.662	2.99
12.585	2.8885	2.651	3.007
12.608	2.89182	2.638	3.026
12.63	2.89445	2.624	3.044
12.652	2.89708	2.609	3.06
12.675	2.90137	2.593	3.068
12.697	2.90469	2.578	3.069
12.719	2.9073	2.563	3.061
12.742	2.90995	2.549	3.048
12.764	2.91258	2.537	3.032
12.787	2.91519	2.526	3.013
12.809	2.91784	2.518	2.992
12.831	2.92046	2.512	2.969
12.854	2.92143	2.509	2.945
12.876	2.92408	2.508	2.916
12.898	2.92669	2.51	2.883
12.921	2.92932	2.513	2.845
12.943	2.93194	2.519	2.804
12.966	2.93623	2.525	2.762
12.988	2.93818	2.532	2.723
13.01	2.94081	2.54	2.689
13.033	2.94344	2.547	2.661
13.055	2.94773	2.553	2.64
13.077	2.95032	2.559	2.626
13.1	2.95462	2.563	2.619
13.122	2.95722	2.566	2.62
13.145	2.96083	2.569	2.627
13.167	2.96507	2.57	2.641
13.189	2.96936	2.57	2.661
13.212	2.97359	2.57	2.686
13.234	2.97785	2.571	2.715
13.256	2.98375	2.571	2.746
13.279	2.98799	2.572	2.776
13.301	2.99221	2.573	2.804
13.324	2.99807	2.575	2.827
13.346	3.00295	2.578	2.847
13.368	3.00881	2.582	2.864
13.391	3.01296	2.586	2.878
13.413	3.01713	2.59	2.89
13.435	3.02359	2.595	2.9
13.458	3.02771	2.599	2.908
13.48	3.03178	2.602	2.915
13.503	3.03654	2.605	2.917
13.525	3.04059	2.607	2.909
13.547	3.04533	2.608	2.874
13.57	3.05	2.609	2.82
13.592	3.05228	2.609	2.777
13.614	3.05693	2.609	2.746
13.637	3.05988	2.609	2.728
13.659	3.06282	2.61	2.72
13.682	3.06406	2.611	2.721
13.704	3.0669	2.612	2.73
13.726	3.0681	2.614	2.746
13.749	3.06931	2.617	2.767
13.771	3.07057	2.62	2.79
13.793	3.07006	2.624	2.813
13.816	3.07122	2.627	2.834
13.838	3.07068	2.63	2.855
13.861	3.07021	2.632	2.875
13.883	3.06964	2.634	2.897
13.905	3.06817	2.635	2.922
13.928	3.06768	2.635	2.949
13.95	3.06558	2.635	2.981
13.973	3.06409	2.634	3.019
13.995	3.06188	2.634	3.063
14.017	3.05966	2.634	3.114
14.04	3.05811	2.634	3.172
14.062	3.05587	2.635	3.235
14.084	3.05363	2.636	3.296
14.107	3.05038	2.638	3.351
14.129	3.04801	2.641	3.395
14.151	3.0456	2.645	3.427
14.174	3.04231	2.649	3.448
14.196	3.0399	2.654	3.456
14.219	3.03565	2.66	2.822
14.241	3.03221	2.666	2.814
14.263	3.02781	2.673	2.804
14.286	3.02353	2.681	2.793
14.308	3.01908	2.69	2.781
14.33	3.01377	2.699	2.768
14.353	3.00747	2.708	2.755
14.375	2.99958	2.718	2.742
14.398	2.99338	2.728	2.731
14.42	2.98418	2.738	2.722
14.442	2.97441	2.748	2.716
14.465	2.96478	2.757	2.713
14.487	2.95313	2.766	2.713
14.509	2.93993	2.773	2.717
14.532	2.92655	2.778	2.726
14.554	2.91164	2.782	2.738
14.577	2.8957	2.783	2.755
14.599	2.87928	2.783	2.776
14.621	2.861	2.779	2.802
14.644	2.84122	2.774	2.831
14.666	2.81979	2.765	2.864
14.688	2.7969	2.755	2.9
14.711	2.77404	2.743	2.938
14.733	2.74995	2.728	2.976
14.756	2.72587	2.713	3.011
14.778	2.7004	2.696	3.043
14.8	2.67519	2.679	3.069
14.823	2.64859	2.661	3.088
14.845	2.62206	2.644	3.101
14.867	2.59459	2.626	3.108
14.89	2.56759	2.61	3.111
14.912	2.54229	2.594	3.111
14.935	2.51526	2.578	3.111
14.957	2.49051	2.564	3.112
14.979	2.46426	2.55	3.116
15.002	2.44125	2.537	3.124
15.024	2.41787	2.525	3.136
15.046	2.39558	2.514	3.151
15.069	2.37511	2.504	3.165
15.091	2.35698	2.495	3.178
15.114	2.33833	2.487	3.188
15.136	2.32128	2.48	3.194
15.158	2.30651	2.474	3.193
15.181	2.29294	2.47	3.186
15.203	2.27973	2.468	3.172
15.225	2.26923	2.467	3.149
15.248	2.25925	2.468	3.119
15.27	2.25042	2.47	3.081
15.293	2.24178	2.474	3.034
15.315	2.23632	2.478	2.978
15.337	2.2288	2.484	2.911
15.36	2.22328	2.49	2.831
15.382	2.21926	2.497	2.729
15.404	2.21659	2.503	2.578
15.427	2.21237	2.509	2.433
15.449	2.2099	2.513	2.355
15.472	2.20865	2.517	2.303
15.494	2.20738	2.519	2.269
15.516	2.20606	2.519	2.248
15.539	2.20675	2.519	2.238
15.561	2.20678	2.517	2.239
15.583	2.20678	2.515	2.249
15.606	2.20827	2.512	2.267
15.628	2.21025	2.51	2.295
15.651	2.21159	2.508	2.33
15.673	2.21332	2.507	2.372
15.695	2.21624	2.507	2.422
15.718	2.21793	2.508	2.477
15.74	2.22113	2.51	2.536
15.762	2.22372	2.513	2.597
15.785	2.22519	2.516	2.657
15.807	2.22827	2.52	2.714
15.83	2.23074	2.524	2.766
15.852	2.2322	2.528	2.814
15.874	2.23517	2.531	2.857
15.897	2.23601	2.534	2.894
15.919	2.23882	2.536	2.927
15.941	2.24017	2.537	2.954
15.964	2.24145	2.539	2.977
15.986	2.24373	2.539	2.996
16.009	2.245	2.541	3.011
16.031	2.24627	2.542	3.021
16.053	2.24694	2.544	3.029
16.076	2.2482	2.547	3.034
16.098	2.24887	2.549	3.037
16.121	2.24953	2.552	3.039
16.143	2.2508	2.554	3.041
16.165	2.25299	2.556	3.044
16.188	2.25365	2.557	3.047
16.21	2.25585	2.557	3.049
16.232	2.25811	2.556	3.049
16.255	2.25983	2.555	3.046
16.277	2.26196	2.552	3.04
16.299	2.26422	2.55	3.028
16.322	2.26747	2.546	3.012
16.344	2.27066	2.543	2.991
16.367	2.27392	2.54	2.966
16.389	2.27711	2.537	2.937
16.411	2.28036	2.535	2.904
16.434	2.28455	2.534	2.87
16.456	2.2878	2.534	2.835
16.479	2.29205	2.535	2.801
16.501	2.29635	2.536	2.768
16.523	2.30064	2.538	2.737
16.546	2.30494	2.54	2.708
16.568	2.30873	2.542	2.681
16.59	2.31296	2.543	2.656
16.613	2.31515	2.544	2.629
16.635	2.31884	2.545	2.601
16.657	2.32247	2.547	2.57
16.68	2.32461	2.548	2.539
16.702	2.32824	2.551	2.511
16.725	2.33036	2.555	2.489
16.747	2.33241	2.561	2.473
16.769	2.33449	2.568	2.461
16.792	2.33448	2.578	2.452
16.814	2.33652	2.59	2.446
16.837	2.33698	2.603	2.443
16.859	2.33751	2.617	2.442
16.881	2.33797	2.631	2.443
16.904	2.33843	2.645	2.448
16.926	2.33893	2.657	2.455
16.948	2.33788	2.668	2.465
16.971	2.33838	2.675	2.478
16.993	2.33946	2.68	2.494
17.015	2.33899	2.683	2.513
17.038	2.33956	2.682	2.533
17.06	2.34117	2.68	2.554
17.083	2.34227	2.675	2.575
17.105	2.34334	2.671	2.595
17.127	2.34498	2.666	2.611
17.15	2.34661	2.662	2.624
17.172	2.34976	2.66	2.632
17.194	2.35347	2.66	2.635
17.217	2.35661	2.662	2.634
17.239	2.36036	2.666	2.629
17.262	2.36459	2.672	2.62
17.284	2.36828	2.679	2.609
17.306	2.3741	2.686	2.596
17.329	2.37989	2.692	2.583
17.351	2.38417	2.697	2.571
17.374	2.38997	2.7	2.56
17.396	2.39635	2.702	2.55
17.418	2.40273	2.7	2.542
17.441	2.40911	2.697	2.536
17.463	2.41549	2.692	2.531
17.485	2.42035	2.685	2.528
17.508	2.42676	2.678	2.526
17.53	2.43217	2.671	2.526
17.552	2.43761	2.665	2.528
17.575	2.44304	2.66	2.531
17.597	2.44847	2.657	2.536
17.62	2.45235	2.657	2.541
17.642	2.45779	2.66	2.547
17.664	2.46169	2.665	2.553
17.687	2.46557	2.673	2.56
17.709	2.46845	2.683	2.567
17.732	2.47076	2.695	2.574
17.754	2.47466	2.707	2.582
17.776	2.47603	2.719	2.59
17.799	2.47835	2.731	2.599
17.821	2.47971	2.742	2.609
17.843	2.4805	2.752	2.62
17.866	2.48127	2.76	2.633
17.888	2.4826	2.767	2.646
17.911	2.48338	2.773	2.661
17.933	2.48254	2.778	2.678
17.955	2.48178	2.782	2.698
17.978	2.48108	2.785	2.719
18	2.47818	2.789	2.745
--	--	--	--
--	--	--	--
--	--	--	--
--	--	--	--
--	--	--	--
--	--	--	--
--	--	--	--
--	--	--	--
--	--	--	--
--	--
--	--
--	--
--	--

## Sheet: imaginary part
	Y	Y
0.2	3.32851	0.43534
0.222	2.60601	0.42554
0.245	2.07589	0.41798
0.267	1.68077	0.41248
0.289	1.37551	0.40802
0.311	1.13625	0.40625
0.334	0.9467	0.40621
0.356	0.79014	0.40738
0.378	0.66205	0.41025
0.4	0.55781	0.41434
0.422	0.46952	0.4188
0.445	0.39746	0.42425
0.467	0.33399	0.43081
0.489	0.28035	0.43847
0.512	0.23407	0.44585
0.534	0.19638	0.45269
0.556	0.16224	0.45992
0.578	0.13299	0.45714
0.601	0.10625	0.47016
0.623	0.08418	0.48027
0.645	0.06361	0.48731
0.667	0.04635	0.49334
0.69	0.03143	0.44529
0.712	0.01671	0.42868
0.734	0.01256	0.4376
0.756	0.01052	0.44473
0.778	0.0096	0.44197
0.801	0.00759	0.43132
0.823	0.00966	0.42127
0.845	0.01774	0.41092
0.867	0.02372	0.40104
0.89	0.02765	0.39166
0.912	0.03451	0.38256
0.934	0.03834	0.37532
0.957	0.04214	0.36833
0.979	0.04396	0.36184
1.001	0.04577	0.36045
1.023	0.04853	0.3602
1.045	0.05032	0.35941
1.068	0.0502	0.35993
1.09	0.05008	0.36048
1.112	0.05092	0.36252
1.135	0.05083	0.36494
1.157	0.04887	0.36737
1.179	0.04691	0.37017
1.201	0.04497	0.36927
1.224	0.04306	0.36721
1.246	0.04116	0.36549
1.268	0.03737	0.36405
1.29	0.03548	0.36385
1.313	0.03171	0.36483
1.335	0.02792	0.36558
1.357	0.02413	0.36775
1.379	0.02126	0.37066
1.402	0.01459	0.37601
1.424	0.01075	0.37904
1.446	0.00689	0.38263
1.468	0.00688	0.3868
1.491	0.00882	0.38981
1.513	0.00784	0.3939
1.535	0.00783	0.39667
1.557	0.00979	0.39899
1.58	0.00878	0.40153
1.602	0.01076	0.40242
1.624	0.01372	0.40239
1.646	0.01772	0.40148
1.668	0.02072	0.39906
1.691	0.02477	0.39573
1.713	0.02577	0.3912
1.735	0.02987	0.38623
1.758	0.03195	0.37986
1.78	0.03296	0.37303
1.802	0.03505	0.44026
1.824	0.03399	0.42951
1.847	0.03609	0.44514
1.869	0.03501	0.45953
1.891	0.03504	0.46358
1.913	0.03506	0.45857
1.936	0.03395	0.45371
1.958	0.03396	0.447
1.98	0.03188	0.43974
2.002	0.0298	0.43872
2.025	0.02772	0.43208
2.047	0.02449	0.43158
2.069	0.02241	0.43265
2.091	0.02033	0.47
2.114	0.01616	0.47
2.136	0.01409	0.471
2.158	0.01203	0.472
2.18	0.01204	0.473
2.203	0.01206	0.473
2.225	0.0132	0.469
2.247	0.01322	0.469
2.269	0.01324	0.47
2.292	0.01326	0.47
2.314	0.01328	0.471
2.336	0.01439	0.472
2.358	0.01441	0.473
2.381	0.01443	0.473
2.403	0.01445	0.474
2.425	0.01553	0.475
2.447	0.01554	0.476
2.47	0.01555	0.477
2.492	0.01661	0.478
2.514	0.01662	0.478
2.536	0.01662	0.478
2.559	0.01766	0.478
2.581	0.01967	0.478
2.603	0.02167	0.477
2.625	0.02166	0.475
2.648	0.02469	0.473
2.67	0.02668	0.47
2.692	0.02667	0.467
2.714	0.02866	0.463
2.737	0.02967	0.458
2.759	0.02967	0.454
2.781	0.02967	0.449
2.803	0.02967	0.444
2.826	0.02966	0.439
2.848	0.02967	0.435
2.87	0.02768	0.431
2.892	0.02769	0.427
2.914	0.0257	0.425
2.937	0.0257	0.423
2.959	0.02371	0.422
2.981	0.02172	0.422
3.004	0.02173	0.422
3.026	0.01973	0.424
3.048	0.01974	0.426
3.07	0.01974	0.428
3.093	0.01975	0.431
3.115	0.01976	0.435
3.137	0.01976	0.438
3.159	0.01977	0.442
3.182	0.01872	0.446
3.204	0.01872	0.451
3.226	0.01872	0.456
3.248	0.01873	0.461
3.271	0.01873	0.466
3.293	0.01873	0.472
3.315	0.01874	0.479
3.337	0.01874	0.486
3.36	0.01874	0.493
3.382	0.01767	0.501
3.404	0.01767	0.51
3.426	0.01767	0.518
3.449	0.01767	0.527
3.471	0.01767	0.536
3.493	0.01767	0.545
3.515	0.01767	0.553
3.538	0.01767	0.56
3.56	0.01767	0.567
3.582	0.01767	0.571
3.604	0.01767	0.575
3.627	0.01563	0.576
3.649	0.01563	0.575
3.671	0.01563	0.573
3.693	0.01563	0.568
3.716	0.01563	0.561
3.738	0.01671	0.552
3.76	0.01671	0.541
3.782	0.0167	0.529
3.805	0.0167	0.515
3.827	0.0167	0.501
3.849	0.0167	0.486
3.871	0.0167	0.471
3.894	0.0167	0.456
3.916	0.0167	0.443
3.938	0.01467	0.43
3.96	0.01467	0.419
3.983	0.01574	0.41
4.005	0.01573	0.403
4.027	0.01573	0.399
4.049	0.01573	0.397
4.072	0.01573	0.398
4.094	0.01573	0.4
4.116	0.01371	0.406
4.138	0.01371	0.413
4.16	0.01371	0.422
4.183	0.01371	0.432
4.205	0.01371	0.443
4.227	0.01477	0.454
4.25	0.01274	0.466
4.272	0.01477	0.477
4.294	0.01477	0.487
4.316	0.01679	0.495
4.339	0.01679	0.502
4.361	0.01679	0.506
4.383	0.01679	0.509
4.405	0.01881	0.508
4.428	0.01881	0.505
4.45	0.01881	0.5
4.472	0.01881	0.492
4.494	0.01881	0.482
4.517	0.01987	0.471
4.539	0.01988	0.458
4.561	0.01988	0.443
4.583	0.01785	0.429
4.606	0.01785	0.414
4.628	0.01785	0.399
4.65	0.01786	0.386
4.672	0.01583	0.373
4.695	0.01583	0.362
4.717	0.01583	0.353
4.739	0.01381	0.346
4.761	0.01381	0.342
4.784	0.01381	0.339
4.806	0.01178	0.339
4.828	0.01178	0.341
4.85	0.01284	0.345
4.873	0.01081	0.35
4.895	0.01081	0.357
4.917	0.00878	0.365
4.939	0.00878	0.374
4.962	0.00878	0.383
4.984	0.00675	0.392
5.006	0.00675	0.401
5.028	0.00675	0.409
5.051	0.00472	0.415
5.073	0.00472	0.42
5.095	0.00472	0.424
5.117	0.00472	0.426
5.14	0.00269	0.426
5.162	0.00269	0.424
5.184	0.00269	0.421
5.206	0.00162	0.416
5.229	0.00162	0.41
5.251	0.00162	0.402
5.273	0.00162	0.394
5.295	0.00162	0.386
5.317	0.00162	0.377
5.34	0.00162	0.368
5.362	0.00162	0.36
5.384	0.00162	0.353
5.407	0.00162	0.347
5.429	0.000554	0.341
5.451	0.00259	0.337
5.473	0.00259	0.335
5.496	0.00259	0.333
5.518	0.00259	0.334
5.54	0.00462	0.335
5.562	0.00462	0.337
5.585	0.00462	0.341
5.607	0.00462	0.345
5.629	0.00558	0.35
5.651	0.00558	0.354
5.674	0.00558	0.359
5.696	0.00761	0.364
5.718	0.00761	0.367
5.74	0.00964	0.37
5.763	0.00964	0.372
5.785	0.00964	0.372
5.807	0.01168	0.371
5.829	0.01168	0.369
5.851	0.01168	0.366
5.874	0.01168	0.361
5.896	0.01371	0.355
5.918	0.01371	0.348
5.941	0.01371	0.34
5.963	0.01371	0.331
5.985	0.01574	0.322
6.007	0.01574	0.313
6.03	0.01574	0.304
6.052	0.01574	0.295
6.074	0.01574	0.287
6.096	0.01777	0.279
6.119	0.01777	0.272
6.141	0.01777	0.267
6.163	0.01777	0.262
6.185	0.01777	0.258
6.208	0.01777	0.255
6.23	0.01884	0.253
6.252	0.01884	0.252
6.274	0.01884	0.252
6.297	0.01884	0.252
6.319	0.01884	0.253
6.341	0.01883	0.254
6.363	0.01883	0.256
6.386	0.01883	0.257
6.408	0.01884	0.259
6.43	0.0199	0.261
6.452	0.0199	0.262
6.475	0.01787	0.264
6.497	0.01787	0.265
6.519	0.01787	0.265
6.541	0.01787	0.266
6.564	0.01787	0.266
6.586	0.01787	0.266
6.608	0.01787	0.266
6.63	0.01787	0.265
6.652	0.01893	0.265
6.675	0.01893	0.264
6.697	0.01894	0.263
6.719	0.01894	0.262
6.742	0.01894	0.262
6.764	0.02097	0.261
6.786	0.02097	0.26
6.808	0.02097	0.26
6.831	0.023	0.259
6.853	0.023	0.259
6.875	0.023	0.258
6.897	0.023	0.258
6.92	0.02503	0.258
6.942	0.02503	0.257
6.964	0.0261	0.257
6.986	0.02813	0.257
7.009	0.02813	0.257
7.031	0.02813	0.257
7.053	0.02813	0.256
7.075	0.03016	0.256
7.098	0.03016	0.256
7.12	0.03016	0.255
7.142	0.03017	0.255
7.164	0.0322	0.255
7.186	0.0322	0.254
7.209	0.0322	0.254
7.231	0.0322	0.253
7.253	0.03424	0.252
7.276	0.03424	0.251
7.298	0.03531	0.25
7.32	0.0353	0.249
7.342	0.0353	0.248
7.365	0.03733	0.247
7.387	0.03733	0.246
7.409	0.03733	0.245
7.431	0.03732	0.243
7.454	0.03732	0.242
7.476	0.03935	0.241
7.498	0.03935	0.239
7.52	0.03935	0.238
7.543	0.03934	0.237
7.565	0.03934	0.236
7.587	0.03934	0.235
7.609	0.04041	0.234
7.632	0.04243	0.233
7.654	0.04243	0.233
7.676	0.04243	0.233
7.698	0.04243	0.233
7.721	0.04243	0.233
7.743	0.04241	0.233
7.765	0.04241	0.234
7.787	0.04241	0.234
7.81	0.04241	0.235
7.832	0.04241	0.236
7.854	0.04241	0.237
7.876	0.04239	0.238
7.899	0.04442	0.24
7.921	0.04442	0.241
7.943	0.04442	0.242
7.965	0.04442	0.244
7.987	0.04442	0.245
8.01	0.0444	0.246
8.032	0.0444	0.247
8.054	0.0444	0.248
8.076	0.0444	0.248
8.099	0.0444	0.249
8.121	0.04439	0.249
8.143	0.04439	0.249
8.165	0.04439	0.249
8.188	0.04439	0.249
8.21	0.04439	0.248
8.232	0.04439	0.247
8.255	0.04439	0.247
8.277	0.04438	0.246
8.299	0.04438	0.245
8.321	0.04438	0.245
8.343	0.04439	0.244
8.366	0.04439	0.243
8.388	0.04439	0.243
8.41	0.04439	0.243
8.432	0.04439	0.243
8.455	0.0444	0.243
8.477	0.0444	0.244
8.499	0.0444	0.245
8.521	0.04441	0.246
8.544	0.04441	0.247
8.566	0.0444	0.249
8.588	0.04441	0.251
8.611	0.04441	0.253
8.633	0.04441	0.255
8.655	0.04442	0.257
8.677	0.04443	0.259
8.7	0.04444	0.261
8.722	0.04444	0.263
8.744	0.04445	0.264
8.766	0.04445	0.266
8.788	0.04446	0.267
8.811	0.04446	0.267
8.833	0.04447	0.268
8.855	0.04447	0.267
8.877	0.04448	0.267
8.9	0.04448	0.266
8.922	0.04449	0.265
8.944	0.04449	0.263
8.966	0.0445	0.261
8.989	0.04345	0.259
9.011	0.04549	0.257
9.033	0.0455	0.255
9.056	0.0455	0.253
9.078	0.04551	0.25
9.1	0.04552	0.248
9.122	0.04552	0.246
9.144	0.04446	0.244
9.167	0.04448	0.243
9.189	0.04448	0.241
9.211	0.04449	0.24
9.233	0.0445	0.239
9.256	0.04342	0.238
9.278	0.04343	0.237
9.3	0.04344	0.237
9.322	0.04345	0.237
9.345	0.04238	0.237
9.367	0.04238	0.237
9.389	0.04239	0.237
9.412	0.0424	0.237
9.434	0.04336	0.237
9.456	0.04337	0.237
9.478	0.04337	0.237
9.501	0.04338	0.236
9.523	0.04339	0.236
9.545	0.04231	0.236
9.567	0.04232	0.235
9.589	0.04233	0.234
9.612	0.04233	0.234
9.634	0.04233	0.233
9.656	0.04126	0.232
9.678	0.04126	0.231
9.701	0.04127	0.23
9.723	0.04128	0.229
9.745	0.04128	0.229
9.768	0.03923	0.228
9.79	0.03923	0.228
9.812	0.03924	0.228
9.834	0.03925	0.228
9.857	0.03925	0.228
9.879	0.0413	0.229
9.901	0.0413	0.229
9.923	0.04336	0.23
9.945	0.04337	0.231
9.968	0.04543	0.232
9.99	0.04543	0.234
10.012	0.04749	0.235
10.035	0.04749	0.236
10.057	0.04955	0.237
10.079	0.05161	0.238
10.101	0.05161	0.239
10.124	0.05368	0.24
10.146	0.05368	0.241
10.168	0.05683	0.241
10.19	0.0589	0.241
10.212	0.0589	0.242
10.235	0.06097	0.241
10.257	0.06097	0.241
10.279	0.06412	0.241
10.302	0.06619	0.24
10.324	0.06827	0.24
10.346	0.06827	0.239
10.368	0.07144	0.239
10.39	0.0735	0.238
10.413	0.0735	0.238
10.435	0.07667	0.237
10.457	0.07875	0.237
10.48	0.08081	0.237
10.502	0.08287	0.237
10.524	0.08605	0.237
10.546	0.08811	0.237
10.569	0.08811	0.237
10.591	0.09126	0.238
10.613	0.09335	0.239
10.635	0.09544	0.24
10.657	0.10066	0.241
10.68	0.10272	0.243
10.702	0.10478	0.244
10.724	0.10794	0.246
10.747	0.11003	0.248
10.769	0.11209	0.251
10.791	0.11621	0.253
10.813	0.11938	0.256
10.836	0.1235	0.258
10.858	0.12556	0.261
10.88	0.13079	0.263
10.902	0.13285	0.265
10.925	0.13697	0.267
10.947	0.14109	0.269
10.969	0.14521	0.27
10.991	0.1504	0.271
11.014	0.15457	0.271
11.036	0.15869	0.27
11.058	0.16277	0.269
11.08	0.16689	0.267
11.102	0.17303	0.264
11.125	0.17605	0.261
11.147	0.18218	0.257
11.169	0.18831	0.252
11.192	0.19443	0.247
11.214	0.20051	0.242
11.236	0.20662	0.236
11.258	0.21269	0.231
11.28	0.21874	0.226
11.303	0.22479	0.221
11.325	0.23077	0.216
11.347	0.23674	0.212
11.37	0.24262	0.208
11.392	0.24857	0.205
11.414	0.25451	0.202
11.436	0.25833	0.201
11.459	0.26418	0.2
11.481	0.26798	0.199
11.503	0.27177	0.2
11.525	0.27556	0.201
11.547	0.27819	0.203
11.57	0.28188	0.205
11.592	0.28354	0.208
11.614	0.28519	0.211
11.637	0.28676	0.215
11.659	0.2884	0.22
11.681	0.28995	0.224
11.703	0.28949	0.229
11.725	0.28903	0.234
11.748	0.28656	0.239
11.77	0.28402	0.244
11.792	0.28157	0.249
11.814	0.27705	0.254
11.837	0.27254	0.258
11.859	0.26607	0.262
11.881	0.25861	0.266
11.904	0.25021	0.269
11.926	0.23986	0.272
11.948	0.2285	0.274
11.97	0.21621	0.275
11.993	0.20005	0.276
12.015	0.18298	0.276
12.037	0.16987	0.275
12.059	0.14773	0.274
12.082	0.12269	0.272
12.104	0.09792	0.27
12.126	0.06881	0.268
12.148	0.04282	0.265
12.17	0.02179	0.261
12.193	0.00576	0.258
12.215	0.00271	0.254
12.237	0.00167	0.25
12.259	0.00367	0.245
12.282	0.00865	0.241
12.304	0.01267	0.236
12.326	0.01766	0.232
12.349	0.02064	0.227
12.371	0.02161	0.223
12.393	0.02564	0.218
12.415	0.02661	0.214
12.438	0.02758	0.21
12.46	0.02959	0.206
12.482	0.03056	0.203
12.504	0.03153	0.2
12.527	0.03354	0.198
12.549	0.03451	0.196
12.571	0.03347	0.196
12.593	0.03548	0.196
12.615	0.03443	0.197
12.638	0.0354	0.199
12.66	0.0354	0.202
12.682	0.03436	0.205
12.704	0.03436	0.208
12.727	0.03533	0.212
12.749	0.03533	0.215
12.771	0.03428	0.219
12.794	0.03428	0.222
12.816	0.0363	0.225
12.838	0.03525	0.227
12.86	0.03525	0.229
12.882	0.03526	0.23
12.905	0.03422	0.231
12.927	0.03422	0.231
12.949	0.03422	0.23
12.972	0.03422	0.229
12.994	0.03623	0.228
13.016	0.03623	0.226
13.038	0.03623	0.224
13.06	0.03623	0.222
13.083	0.03623	0.219
13.105	0.03726	0.217
13.127	0.03726	0.215
13.15	0.03726	0.213
13.172	0.03926	0.211
13.194	0.04029	0.21
13.216	0.04029	0.208
13.239	0.04131	0.207
13.261	0.04131	0.207
13.283	0.04233	0.207
13.305	0.04233	0.207
13.327	0.04335	0.207
13.35	0.04437	0.208
13.372	0.04739	0.21
13.394	0.04738	0.211
13.417	0.0484	0.213
13.439	0.04942	0.215
13.461	0.05043	0.217
13.483	0.05144	0.219
13.506	0.05245	0.221
13.528	0.05347	0.223
13.55	0.05447	0.225
13.572	0.05548	0.227
13.595	0.0565	0.228
13.617	0.05749	0.229
13.639	0.05652	0.229
13.661	0.05752	0.229
13.684	0.05854	0.228
13.706	0.05955	0.227
13.728	0.06055	0.226
13.75	0.05958	0.224
13.772	0.05957	0.221
13.795	0.05955	0.219
13.817	0.05756	0.216
13.839	0.05755	0.213
13.861	0.05755	0.21
13.884	0.05555	0.208
13.906	0.05555	0.205
13.928	0.05255	0.203
13.95	0.05153	0.201
13.973	0.04853	0.199
13.995	0.04553	0.197
14.017	0.04452	0.196
14.04	0.04152	0.195
14.062	0.03954	0.195
14.084	0.03852	0.194
14.106	0.03552	0.194
14.129	0.03253	0.194
14.151	0.03152	0.193
14.173	0.02953	0.193
14.195	0.02654	0.193
14.217	0.02354	0.193
14.24	0.02354	0.192
14.262	0.02054	0.192
14.284	0.01855	0.192
14.307	0.01555	0.191
14.329	0.01555	0.191
14.351	0.01255	0.19
14.373	0.01056	0.189
14.395	0.01255	0.189
14.418	0.01352	0.188
14.44	0.0155	0.187
14.462	0.01948	0.186
14.485	0.02045	0.184
14.507	0.02244	0.183
14.529	0.02443	0.181
14.551	0.02642	0.179
14.574	0.02841	0.177
14.596	0.0304	0.174
14.618	0.03137	0.172
14.64	0.03337	0.171
14.663	0.03536	0.169
14.685	0.03736	0.169
14.707	0.03936	0.169
14.729	0.04135	0.17
14.752	0.04033	0.173
14.774	0.04233	0.178
14.796	0.04434	0.184
14.818	0.04532	0.192
14.84	0.04732	0.202
14.863	0.04733	0.215
14.885	0.04831	0.228
14.907	0.05032	0.243
14.929	0.0513	0.259
14.952	0.0513	0.276
14.974	0.05228	0.291
14.996	0.05325	0.307
15.019	0.05326	0.32
15.041	0.05424	0.333
15.063	0.05321	0.343
15.085	0.05418	0.351
15.108	0.05314	0.358
15.13	0.05412	0.363
15.152	0.05307	0.366
15.174	0.05203	0.367
15.197	0.05299	0.367
15.219	0.05194	0.366
15.241	0.05089	0.364
15.263	0.05185	0.361
15.285	0.04974	0.358
15.308	0.04867	0.354
15.33	0.0476	0.351
15.352	0.04857	0.347
15.374	0.04643	0.344
15.397	0.04536	0.341
15.419	0.04428	0.339
15.441	0.0432	0.337
15.464	0.04104	0.337
15.486	0.03996	0.337
15.508	0.03886	0.338
15.53	0.03777	0.339
15.552	0.03667	0.342
15.575	0.03557	0.344
15.597	0.03351	0.346
15.619	0.03241	0.349
15.642	0.03129	0.351
15.664	0.03128	0.352
15.686	0.02918	0.352
15.708	0.02808	0.351
15.73	0.02804	0.349
15.753	0.02596	0.345
15.775	0.02594	0.34
15.797	0.027	0.332
15.82	0.02491	0.324
15.842	0.02598	0.313
15.864	0.02389	0.3
15.886	0.02494	0.285
15.909	0.02604	0.269
15.931	0.02915	0.251
15.953	0.03023	0.232
15.975	0.03445	0.213
15.997	0.03554	0.196
16.02	0.03978	0.181
16.042	0.04292	0.183
16.064	0.04512	0.189
16.087	0.04938	0.195
16.109	0.05159	0.202
16.131	0.05586	0.208
16.153	0.06014	0.216
16.176	0.06236	0.225
16.198	0.06776	0.235
16.22	0.06999	0.248
16.242	0.07428	0.263
16.264	0.07857	0.286
16.287	0.08398	0.304
16.309	0.08622	0.323
16.331	0.09052	0.342
16.354	0.09592	0.36
16.376	0.10024	0.377
16.398	0.10453	0.393
16.42	0.10676	0.407
16.442	0.11102	0.421
16.465	0.11534	0.433
16.487	0.11848	0.443
16.509	0.12054	0.452
16.532	0.12257	0.46
16.554	0.1267	0.466
16.576	0.12757	0.47
16.598	0.12963	0.473
16.621	0.13161	0.474
16.643	0.13363	0.473
16.665	0.1377	0.471
16.687	0.13967	0.467
16.709	0.14168	0.462
16.732	0.14571	0.456
16.754	0.14772	0.449
16.776	0.14968	0.44
16.799	0.15369	0.431
16.821	0.15564	0.421
16.843	0.16078	0.411
16.865	0.16273	0.4
16.887	0.16673	0.39
16.91	0.17181	0.379
16.932	0.17375	0.368
16.954	0.17773	0.358
16.977	0.17966	0.349
16.999	0.18153	0.34
17.021	0.18444	0.332
17.043	0.18421	0.324
17.066	0.18609	0.318
17.088	0.18587	0.312
17.11	0.18882	0.306
17.132	0.19066	0.301
17.154	0.19051	0.296
17.177	0.19347	0.29
17.199	0.1954	0.284
17.221	0.19628	0.277
17.244	0.19818	0.27
17.266	0.19916	0.262
17.288	0.20213	0.253
17.31	0.20311	0.243
17.333	0.20614	0.231
17.355	0.20708	0.217
17.377	0.21117	0.202
17.399	0.21217	0.185
17.422	0.21628	0.166
17.444	0.21835	0.144
17.466	0.22246	0.118
17.488	0.22448	0.099
17.511	0.22656	0.115
17.533	0.23176	0.127
17.555	0.23385	0.137
17.577	0.23701	0.145
17.599	0.24018	0.153
17.622	0.24336	0.16
17.644	0.24965	0.166
17.666	0.25277	0.173
17.689	0.25703	0.178
17.711	0.26131	0.184
17.733	0.26551	0.19
17.755	0.2687	0.195
17.778	0.27083	0.201
17.8	0.27191	0.206
17.822	0.27397	0.212
17.844	0.27601	0.218
17.866	0.27806	0.224
17.889	0.27916	0.231
17.911	0.2812	0.238
17.933	0.28221	0.244
17.956	0.28095	0.25
17.978	0.27554	0.256
18	0.27	0.261
--	--	--
--	--	--
--	--	--
--	--	--
--	--	--
--	--	--
--	--	--
--	--	--
--	--	--
--	--
--	--
--	--
